# Supplementary material for: Leveraging heterogeneity for neural computation with fading memory in layer 2/3 cortical microcircuits
Source: PLoS Comput Biol. 2019 Apr 25;15(4):e1006781. doi: 10.1371/journal.pcbi.1006781 (PMC6504118; doi:10.1371/journal.pcbi.1006781)
Supplement: S1 File — (GZ) [file pcbi.1006781.s009.tar.gz]

Archive with 44 entries (39 files):
- parameters/synaptic_response_receptors.py
- read_data/capacity_parameter_scan.py
- parameters/preset
- parameters/noise_driven_dynamics.py
- auxiliary_fcns.pyc
- scripts/evaluate_capacity_offline.py
- scripts
- scripts/analyse_state_transition.py
- parameters/perturbation_analysis.py
- read_data/population_RTF.py
- read_data/stimulus_resolution.py
- computations/synaptic_response.py
- scripts/noise_driven.py
- read_data/neuron_fI.py
- parameters/state_transition.py
- read_data/populationRTF_subthreshold.py
- computations/stability_analysis.py
- computations/characterize_state_transition.py
- computations/singleneuron_dcinput.py
- read_data/capacity_intermediate_results.py
- read_data/memory_capacity.py
- parameters/synaptic_response_rest.py
- read_data/__init__.py
- read_data
- scripts/single_neuron_dcinput.py
- computations/__init__.py
- parameters/preset/old_presets.py
- computations/measure_capacity.py
- read_data/populationRTF_spiking.py
- scripts/illustrate_activity.py
- __init__.py
- parameters/preset/__init__.py
- read_data/plot_het_synapse.py
- auxiliary_fcns.py
- parameters
- scripts/capacity.py
- scripts/synaptic_response.py
- read_data/memory_trial_average.py
- computations/noisedriven_dynamics.py
- computations/measure_capacity_offline.py
- read_data/plot_state_transitions.py
- computations
- parameters/single_neuron_fI.py
- parameters/stimulus_driven.py
