# Supplementary material for: Leveraging heterogeneity for neural computation with fading memory in layer 2/3 cortical microcircuits
Source: PLoS Comput Biol. 2019 Apr 25;15(4):e1006781. doi: 10.1371/journal.pcbi.1006781 (PMC6504118; doi:10.1371/journal.pcbi.1006781)
Supplement: S1 File — (GZ) [file pcbi.1006781.s009.tar.gz › read_data/capacity_parameter_scan.py]

__author__ = 'duarte'
from modules.parameters import ParameterSpace, copy_dict, clean_array
from modules.visualization import *
from modules.io import set_project_paths
from defaults.paths import paths
from modules.signals import empty
import matplotlib.pyplot as pl
import cPickle as pickle
import scipy.spatial as sp
from scipy.stats import sem
import sys
from scipy.interpolate import SmoothBivariateSpline, Rbf, griddata
sys.path.insert(0, '../')
from auxiliary_fcns import plot_distributions1, plot_histograms1, scatter_variability

"""
neuron_RTF
- read and plot rate transfer functions
"""

# data parameters
project = 'heterogeneity_final'

# set defaults and paths
set_project_paths(project)
set_global_rcParams(paths['local']['matplotlib_rc'])

data_path = '/media/neuro/Data/Heterogeneity_OLD/capacity/'
data_label = 'receptor_ratios_HET2'
results_path = data_path + data_label + '/Results/' #'/Activity/'

# re-create ParameterSpace
pars_file = data_path + data_label + '_ParameterSpace.py'
pars = ParameterSpace(pars_file)

# print the full nested structure of the results dictionaries
# pars.print_stored_keys(results_path)

dt = pars.harvest(results_path)
cap = pars.harvest(results_path, key_set='capacity/d1/capacities')

capacities = np.empty(cap[1].shape)
capacities[:] = np.nan
for idx, val in np.ndenumerate(cap[1]):
	if val is not None:
		capacities[idx] = np.sum(np.array(val)[~np.isinf(np.array(val))])

# fig, ax = pl.subplots()
# plot_2d_parscans([capacities.astype(float)], [ax], cmap='jet')
# ax.set_xticks(pars.parameter_axes['yticks'])
# ax.set_xlabel(pars.parameter_axes['ylabel'])
# ax.set_xticklabels(pars.parameter_axes['yticklabels'])
# ax.set_xlim([np.min(pars.parameter_axes['yticks']), np.max(pars.parameter_axes['yticks'])])
#
# ax.set_yticks(pars.parameter_axes['xticks'])
# ax.set_ylabel(pars.parameter_axes['xlabel'])
# ax.set_yticklabels(pars.parameter_axes['xticklabels'])
# ax.set_ylim([np.min(pars.parameter_axes['xticks']), np.max(pars.parameter_axes['xticks'])])
# # ax.set_ylim(ax.get_ylim()[::-1])
# pl.show()

pl.imshow(capacities.astype(float))
pl.show()


fig2 = pl.figure()
# fig2.suptitle(analysis['title'])
ax = Axes3D(fig2)

# try interpolation (to fill the missing data)
x = pars.parameter_axes['xticks']
y = pars.parameter_axes['yticks']
z = capacities.astype(float)

nx, ny = len(x), len(y)
xi, yi = np.meshgrid(np.linspace(x.min(), x.max(), nx),
                     np.linspace(y.min(), y.max(), ny))

point_coordinates = [(k, v) for k in x for v in y]
x_vals = np.array([xx[0] for xx in point_coordinates])
y_vals = np.array([xx[1] for xx in point_coordinates])
z_vals = z.flatten()

points = np.array([(k, v) for k in x for v in y if not np.isnan(z[np.where(x == k)[0][0], np.where(y == v)[0][0]])])
values = np.array([z[np.where(x == k)[0][0], np.where(y == v)[0][0]] for k in x for v in y if not np.isnan(z[np.where(
		        x == k)[0][0], np.where(y == v)[0][0]])])

grid_z = griddata(points, values, (xi, yi), method='nearest')

# ax.scatter3D(x_vals, y_vals, z_vals, c=z_vals, cmap=cm.winter)
surf = ax.plot_surface(xi, yi, grid_z, cmap='winter', linewidth=1, alpha=0.8, rstride=1, cstride=1,
                       antialiased=True)

ax.set_xticks(pars.parameter_axes['xticks'])
ax.set_xlabel(pars.parameter_axes['xlabel'])
ax.set_xticklabels(pars.parameter_axes['xticklabels'])
ax.set_xlim([np.min(pars.parameter_axes['xticks']), np.max(pars.parameter_axes['xticks'])])

ax.set_yticks(pars.parameter_axes['yticks'])
ax.set_ylabel(pars.parameter_axes['ylabel'])
ax.set_yticklabels(pars.parameter_axes['yticklabels'])
ax.set_ylim([np.min(pars.parameter_axes['yticks']), np.max(pars.parameter_axes['yticks'])])

ax.set_zlabel(r'$\mathrm{C_{M}}$')

pl.show()


fig = pl.figure(figsize=(7, 6))
ax_main = pl.subplot2grid((4, 4), (0, 1), colspan=3, rowspan=3)
ax_meanx = pl.subplot2grid((4, 4), (3, 1), colspan=3, rowspan=1)
ax_meany = pl.subplot2grid((4, 4), (0, 0), colspan=1, rowspan=3)

plot_2d_parscans([grid_z], [ax_main], fig_handle=fig, cmap='coolwarm')
ax_meanx.plot(y, np.nanmean(grid_z, 0))
ax_meanx.fill_between(pars.parameter_axes['yticks'], np.nanmean(grid_z, 0) - sem(grid_z, 0,
                nan_policy='omit'), np.nanmean(grid_z, 0) + sem(grid_z, 0, nan_policy='omit'),
                      alpha=0.5)
ax_meany.plot(np.nanmean(grid_z, 1), x)
ax_meany.fill_betweenx(pars.parameter_axes['xticks'], np.nanmean(grid_z, 1) - sem(grid_z, 1,
                nan_policy='omit'), np.nanmean(grid_z, 1) + sem(grid_z, 1, nan_policy='omit'),
                       alpha=0.5)

ax_main.set_xticks([])
ax_main.set_yticks([])
ax_meanx.set_xticks(pars.parameter_axes['xticks'])
ax_meanx.set_xlabel(r'$\alpha_{\mathrm{E}}$')
ax_meanx.set_xticklabels(pars.parameter_axes['xticklabels'])
ax_meanx.set_xlim([np.min(pars.parameter_axes['xticks']), np.max(pars.parameter_axes['xticks'])])

ax_meany.set_yticks(pars.parameter_axes['yticks'])
ax_meany.set_ylabel(r'$\alpha_{\mathrm{I}}$')
ax_meany.set_yticklabels(pars.parameter_axes['yticklabels'])
ax_meany.set_ylim([np.min(pars.parameter_axes['yticks']), np.max(pars.parameter_axes['yticks'])])
ax_meany.set_ylim([np.min(pars.parameter_axes['yticks']), np.max(pars.parameter_axes['yticks'])])

pl.show()


'''
# ######################################################################################################################
fig1 = pl.figure(figsize=(15, 4))
ax11 = fig1.add_subplot(131)
ax11.set_xlabel(r'$\mathrm{Lag [k]}$')
ax11.set_ylabel(r'$\mathrm{C_{d=1, k=100}}$')
ax12 = fig1.add_subplot(132)
ax12.set_xlabel(r'$\mathrm{Lag [k]}$')
ax12.set_ylabel(r'$\mathrm{MSE}$')
ax13 = fig1.add_subplot(133)
ax13.set_xlabel(r'$\mathrm{Lag [k]}$')
ax13.set_ylabel(r'$|\mathrm{W_{out}}|$')

condition_colors = ['grey', 'navy', 'teal', 'indigo', 'crimson']
memory_capacity = []


for idx_data, data_type in enumerate(data_types):
	data_label = 'capacity_{0}'.format(data_type)
	results_path = data_path + data_label + '/Activity/'
	pars_file = data_path + data_label + '_ParameterSpace.py'
	pars = ParameterSpace(pars_file)

	with open(results_path + data_label + '_trial=0results_d1', 'r') as fp:
		result = pickle.load(fp)

	fmf = result['d1']['capacities']
	error = result['d1']['errors']
	stability = result['d1']['stability']

	delta_t = 1. #pars[0].input_pars.noise.resolution
	max_delay = pars[0].analysis_pars.capacity.max_delay
	x_axis = np.arange(0., max_delay * delta_t, delta_t)[:len(fmf)]

	ax11.plot(x_axis, fmf, lw=3, c=condition_colors[idx_data], label=data_type)
	ax12.plot(x_axis, error, lw=3, c=condition_colors[idx_data])
	ax13.plot(x_axis, stability, lw=3, c=condition_colors[idx_data])

	print data_type, np.sum(fmf), np.trapz(fmf, dx=delta_t)

	memory_capacity.append(np.trapz(fmf, dx=delta_t))

ax11.set_xlim([0., 20.])
ax12.set_xlim([0., 20.])
ax13.set_xlim([0., 20.])
ax11.legend(loc=0)


fig2 = pl.figure(figsize=(5, 5))
ax21 = fig2.add_subplot(111)
ax21.bar([x for x in range(len(data_types))], memory_capacity, width=0.3, align='center',
        color=condition_colors, alpha=0.9)
ax21.set_xticks(np.arange(len(data_types)))
ax21.set_xticklabels([r'$\mathrm{' + x + '}$' for x in data_types])
ax21.set_ylabel(r'$\mathrm{C_{M}}$')


pl.show()
	# complete_results[data_type] = pars.harvest(results_path)[1]

'''
