# Supplementary material for: Leveraging heterogeneity for neural computation with fading memory in layer 2/3 cortical microcircuits
Source: PLoS Comput Biol. 2019 Apr 25;15(4):e1006781. doi: 10.1371/journal.pcbi.1006781 (PMC6504118; doi:10.1371/journal.pcbi.1006781)
Supplement: S1 File — (GZ) [file pcbi.1006781.s009.tar.gz › parameters/noise_driven_dynamics.py]

import sys
sys.path.insert(0, "../")
from preset import *
import numpy as np

"""
noise_driven_dynamics
- run with noisedriven_dynamics in computations
- debug with script noise_driven
"""
__author__ = 'duarte'

run = 'local'
data_label = 'quiet_state_HOM'
heterogeneity = {'synaptic': False, 'neuronal': False, 'structural': False}

# ######################################################################################################################
# PARAMETER RANGE declarations
# ======================================================================================================================
parameter_range = {

	}


########################################################################################################################
def build_parameters():
	# ######################################################################################################################
	# System / Kernel Parameters
	# ######################################################################################################################
	system = dict(
		nodes=1,
		ppn=16,
		mem=32,
		walltime='01-00:00:00',
		queue='defqueue',
		transient_time=1000.,
		sim_time=5000.)

	kernel_pars = set_kernel_defaults(run_type=run, data_label=data_label, **system)

	# ######################################################################################################################
	# Neuron, Synapse and Network Parameters
	# ######################################################################################################################
	randomized_pars = randomize_neuron_parameters(heterogeneity['neuronal'])
	if heterogeneity['neuronal']:
		neuron_set = 1.2
	else:
		neuron_set = 1.1

	# Population sizes
	N = 2500.
	nE = 0.8 * N
	nI = 0.2 * N
	nI1 = 0.35 * nI
	nI2 = 0.65 * nI

	# connection weights
	# wEE = 0.45
	# gE = 3.05
	# weight_means = {'EE': wEE, 'I1E': 1.65, 'I2E': 0.638,
	#                   'EI1': gE*wEE, 'EI2': gE*wEE, 'I1I1': 2.22,
	#                   'I2I1': 1.4, 'I1I2': 1.47, 'I2I2': 0.83}
	# alpha_I1 = 1.
	# weight_means = {'EE': 1., 'I1E': 1., 'I2E': 1.,
	#                 'EI1': 1., 'EI2': 1., 'I1I1': 1.,
	#                 'I2I1': 1., 'I1I2': 1., 'I2I2': 1., }
	weight_means = None

	# retrieve connectivity data
	epsilon, weights, pre_computedW, delays = connection_parameters(N=N, synapse_het=heterogeneity['synaptic'],
	                                              structural_het=heterogeneity['structural'],
	                                                                weight_means=weight_means)
	# circumvent an error
	if heterogeneity['structural']:
		kernel_pars.update({'pre_computedW': pre_computedW})

	# recurrent synapses
	# receptor order = (1) AMPA, (2) GABAa, (3) NMDA, (4) GABAb
	synapse_keys = ['EE', 'I1E', 'I2E', 'EI1', 'EI2', 'I1I1', 'I2I1', 'I1I2', 'I2I2']
	recurrent_synapses = dict(
	connected_populations=[('E', 'E'), # EE
						   ('I1', 'E'), ('I2', 'E'),  # EI
						   ('E', 'I1'), ('E', 'I2'), # IE
						   ('I1', 'I1'), ('I2', 'I1'),
						   ('I1', 'I2'), ('I2', 'I2'),],  # II
	synapse_names = ['EE', 'I1E', 'I2E', 'EI1', 'EI2', 'I1I1', 'I2I1', 'I1I2', 'I2I2'],
	synapse_models = ['multiport_synapse' for _ in range(len(synapse_keys))],
	synapse_model_parameters = [{'receptor_types': [1., 3.]},
	                            {'receptor_types': [1., 3.]}, {'receptor_types': [1., 3.]},
	                            {'receptor_types': [2., 4.]}, {'receptor_types': [2., 4.]},
	                            {'receptor_types': [2., 4.]}, {'receptor_types': [2., 4.]},
	                            {'receptor_types': [2., 4.]}, {'receptor_types': [2., 4.]},],
	syn_specs = [{'receptor_type': 1}, # this is still needed due to initial tests..
	             {'receptor_type': 1}, {'receptor_type': 1},
	             {'receptor_type': 1}, {'receptor_type': 1},
	             {'receptor_type': 1}, {'receptor_type': 1},
	             {'receptor_type': 1}, {'receptor_type': 1}],
	pre_computedW = [pre_computedW[k] for k in synapse_keys],
	weights = [weights[k] for k in synapse_keys],
	delays = [delays[k] for k in synapse_keys],
	conn_specs =[{'rule': 'pairwise_bernoulli', 'p': epsilon[k]} for k in synapse_keys])
	##############################################################

	neuron_pars, net_pars, connection_pars = set_network_defaults(default_set=3, neuron_set=neuron_set, connection_set=1,
	                                                              N=N, kernel_pars=kernel_pars,
	                                                              random_parameters=randomized_pars, **recurrent_synapses)
	# sample 100 neurons and record their analogs
	net_pars['record_analogs'] = [True, True, True]
	multimeter = rec_device_defaults(device_type='multimeter')
	multimeter.update({'record_from': ['V_m', 'I_ex', 'I_in', 'G_syn_tot'], 'record_n': 100})
	net_pars['analog_device_pars'] = [copy_dict(multimeter, {'label': 'E_analogs'}),
	                                  copy_dict(multimeter, {'label': 'I1_analogs'}), copy_dict(multimeter,
	                                                                                            {'label':
		                                                                                             'I2_analogs'})]

	# ######################################################################################################################
	# Encoding Parameters
	# ######################################################################################################################
	nu_x = 10.
	# k_x = 0.1 * nE
	k_x = 1000.

	encoding_pars = set_encoding_defaults(default_set=0)
	background_noise = dict(
		start=0., stop=sys.float_info.max, origin=0.,
		generator_label='X_Noise',
		rate=nu_x*k_x,
		target_population_names=['E_inputs', 'I1_inputs', 'I2_inputs'],
		additional_parameters={
			'syn_specs': {},
			'models': 'static_synapse',
			'model_pars': {},
			'weight_dist': 1.,
			'delay_dist': 0.1})
	add_background_noise(encoding_pars, background_noise)

	encoding_pars.encoder.update({
	'N': 3,
	  'analog_device_pars': [{}],
	  'labels': ['E_inputs', 'I1_inputs', 'I2_inputs'],
	  'model_pars': [{}, {}, {}],
	  'models': ['parrot_neuron', 'parrot_neuron', 'parrot_neuron'],
	  'n_neurons': [int(nE), int(nI1), int(nI2)],
	  'neuron_pars': [{'model': 'parrot_neuron'}, {'model': 'parrot_neuron'}, {'model': 'parrot_neuron'}],
	  'record_analogs': [False, False, False],
	  'record_spikes': [False, False, False],
	  'spike_device_pars': [{}, {}, {}],
	  'topology': [False, False, False],
	  'topology_dict': [None, None, None]
	})
	encoding_pars.connectivity.connections.extend([('E', 'E_inputs'), ('I1', 'I1_inputs'), ('I2', 'I2_inputs')])
	encoding_pars.connectivity.conn_specs.extend([{'rule': 'one_to_one'}, {'rule': 'one_to_one'}, {'rule': 'one_to_one'}])
	encoding_pars.connectivity.models.extend(['multiport_synapse', 'multiport_synapse', 'multiport_synapse'])
	encoding_pars.connectivity.model_pars.extend([{'receptor_types': [1., 3.]}, {'receptor_types': [1., 3.]}, {'receptor_types': [1., 3.]}])
	encoding_pars.connectivity.preset_W.extend([None, None, None])
	encoding_pars.connectivity.syn_specs.extend([{'receptor_type': 1}, {'receptor_type': 1}, {'receptor_type': 1}])
	encoding_pars.connectivity.synapse_name.extend(['XinE', 'XinI1', 'XinI2'])
	encoding_pars.connectivity.topology_dependent.extend([False, False, False])
	encoding_pars.connectivity.weight_dist.extend([weights['EE'], weights['I1E'], weights['I2E']])
	encoding_pars.connectivity.delay_dist.extend([delays['EE'], delays['I1E'], delays['I2E']])

	# ##################################################################################################################
	# Extra analysis parameters (specific for this experiment)
	# ==================================================================================================================
	analysis_pars = {
		# analysis depth
		'depth': 1,  	# 1: save only summary of data, use only fastest measures
						# 2: save all data, use only fastest measures
						# 3: save only summary of data, use all available measures
						# 4: save all data, use all available measures

		'store_activity': False,  	# [int] - store all population activity in the last n steps of the test
									# phase; if set True the entire test phase will be stored;

		'population_activity': {
			'time_bin': 1.,  		# bin width for spike counts, fano factors and correlation coefficients
			'n_pairs': 500,  		# number of spike train pairs to consider in correlation coefficient
			'tau': 20.,  			# time constant of exponential filter (van Rossum distance)
			'window_len': 100,  	# length of sliding time window (for time_resolved analysis)
			'time_resolved': False, # perform time-resolved analysis
		}
	}
	# ##################################################################################################################
	# RETURN dictionary of Parameters dictionaries
	# ==================================================================================================================
	return dict([('kernel_pars', kernel_pars),
	             ('neuron_pars', neuron_pars),
	             ('net_pars', net_pars),
	             ('encoding_pars', encoding_pars),
	             ('connection_pars', connection_pars),
	             ('analysis_pars', analysis_pars)])
