# Supplementary material for: Leveraging heterogeneity for neural computation with fading memory in layer 2/3 cortical microcircuits
Source: PLoS Comput Biol. 2019 Apr 25;15(4):e1006781. doi: 10.1371/journal.pcbi.1006781 (PMC6504118; doi:10.1371/journal.pcbi.1006781)
Supplement: S1 File — (GZ) [file pcbi.1006781.s009.tar.gz › scripts/evaluate_capacity_offline.py]

__author__ = 'duarte'
from modules.parameters import ParameterSet, ParameterSpace, extract_nestvalid_dict
from modules.input_architect import EncodingLayer, StimulusSet, InputSignalSet, InputNoise
from modules.net_architect import Network
from modules.io import set_storage_locations
from modules.signals import iterate_obj_list, empty
from modules.visualization import set_global_rcParams, plot_input_example, InputPlots, progress_bar
from modules.analysis import characterize_population_activity
import cPickle as pickle
import numpy as np
import matplotlib.pyplot as pl
import itertools
import time
import sys
sys.path.insert(0, "../")
from auxiliary_fcns import generate_connectivity, evaluate_capacity, retrieve_windows, retrieve_polynomial, \
	compute_capacity, ContinueIteration, generate_subset

import nest

# ######################################################################################################################
# Experiment options
# ======================================================================================================================
plot = True
display = True
save = True
save_all = False

# ######################################################################################################################
# Extract parameters from file and build global ParameterSet
# ======================================================================================================================
# Load parameters files
params_file = '../parameters/stimulus_driven.py'
# params_file = '/media/neuro/Data/Heterogeneity_NEW/capacity/capacity_HOM_ParameterSpace.py'
# params_file = '/home/neuro/Desktop/CODE/nmsat_dev/nmsat/data/capacity_HOM_ParameterSpace.py'


parameter_set = ParameterSpace(params_file)[0]
parameter_set = parameter_set.clean(termination='pars')

if not isinstance(parameter_set, ParameterSet):
	if isinstance(parameter_set, basestring) or isinstance(parameter_set, dict):
		parameter_set = ParameterSet(parameter_set)
	else:
		raise TypeError("parameter_set must be ParameterSet, string with full path to parameter file or dictionary")

# ######################################################################################################################
# Setup extra variables and parameters
# ======================================================================================================================
if plot:
	set_global_rcParams(parameter_set.kernel_pars['mpl_path'])
paths = set_storage_locations(parameter_set, save)
paths['label'] = parameter_set.kernel_pars['data_prefix'] + '_trial=0'

np.random.seed(parameter_set.kernel_pars['np_seed'])
results = dict()

# ######################################################################################################################
# Load input and state matrices
# ======================================================================================================================
print("\nLoading state matrix...")
start = time.time()
states = np.load(paths['activity'] + paths['label'] + '.npy')
print("\nElapsed time: {0}".format(str(time.time() - start)))

print("\nLoading inputs...")
start = time.time()
with open(paths['inputs'] + paths['label'] + '_input', 'r') as fp:
	input_noise = pickle.load(fp)
print("\nElapsed time: {0}".format(str(time.time() - start)))
input_scaled = input_noise.noise_signal.as_array()[0] / parameter_set.input_pars.noise.noise_pars['amplitude']

if states.shape[1] > input_noise.noise_signal.as_array().shape[1]:
	states = states[:, :-1]

# ######################################################################################################################
# Evaluate capacity
# ======================================================================================================================
# normal
results.update({'capacity': evaluate_capacity(parameter_set.analysis_pars.capacity, input_scaled, states,
                                              dt=parameter_set.decoding_pars.output_resolution, display=display,
                                              save=paths['activity'] + paths['label'])})

# # ######################################################################################################################
# Save data
# ======================================================================================================================
if save:
	with open(paths['results'] + 'Results_' + parameter_set.label, 'w') as f:
		pickle.dump(results, f)
