# Supplementary material for: Leveraging heterogeneity for neural computation with fading memory in layer 2/3 cortical microcircuits
Source: PLoS Comput Biol. 2019 Apr 25;15(4):e1006781. doi: 10.1371/journal.pcbi.1006781 (PMC6504118; doi:10.1371/journal.pcbi.1006781)
Supplement: S1 File — (GZ) [file pcbi.1006781.s009.tar.gz › scripts/analyse_state_transition.py]

__author__ = 'duarte'
from modules.parameters import ParameterSet, ParameterSpace, extract_nestvalid_dict
from modules.input_architect import EncodingLayer, StimulusSet, InputSignalSet, InputNoise
from modules.net_architect import Network
from modules.io import set_storage_locations
from modules.signals import iterate_obj_list, empty, SpikeList, smooth
from modules.visualization import set_global_rcParams, plot_input_example, InputPlots, plot_histogram, progress_bar, get_cmap
from modules.analysis import characterize_population_activity, compute_timescale
import cPickle as pickle
import numpy as np
from scipy.signal import argrelextrema
import matplotlib.pyplot as pl
import itertools
import sklearn.decomposition as sk
import time
import sys
sys.path.insert(0, "../")
from auxiliary_fcns import generate_connectivity, evaluate_capacity
import nest

# ######################################################################################################################
# Experiment options
# ======================================================================================================================
plot = True
display = True
save = True

# ######################################################################################################################
# Extract parameters from file and build global ParameterSet
# ======================================================================================================================
params_file = '../parameters/state_transition.py'

parameter_set = ParameterSpace(params_file)[0]
parameter_set = parameter_set.clean(termination='pars')

if not isinstance(parameter_set, ParameterSet):
	if isinstance(parameter_set, basestring) or isinstance(parameter_set, dict):
		parameter_set = ParameterSet(parameter_set)
	else:
		raise TypeError("parameter_set must be ParameterSet, string with full path to parameter file or dictionary")


# ######################################################################################################################
# Setup extra variables and parameters
# ======================================================================================================================
if plot:
	set_global_rcParams(parameter_set.kernel_pars['mpl_path'])
paths = set_storage_locations(parameter_set, save)

np.random.seed(parameter_set.kernel_pars['np_seed'])
results = dict(quiet=dict(), active=dict())

# ######################################################################################################################
# Generate connectivity (for structural heterogeneity)
# ======================================================================================================================
if hasattr(parameter_set.connection_pars, 'pre_computedW'):
	if np.any(parameter_set.connection_pars.pre_computedW):
		# replace tuples with real connectivity
		pre_computedW = []
		for idx_c, conn in enumerate(parameter_set.connection_pars.pre_computedW):
			print parameter_set.connection_pars.synapse_types[idx_c], conn
			if conn is not None:
				pre_computedW.append(generate_connectivity(**conn[1])[1])
		parameter_set.connection_pars.pre_computedW = pre_computedW
elif hasattr(parameter_set.kernel_pars, 'pre_computedW'):
	if np.any(parameter_set.kernel_pars.pre_computedW):
		# replace tuples with real connectivity
		conns = parameter_set.kernel_pars.pre_computedW
		# parameter_set.connection_pars.update({'pre_computedW': []})
		pre_computedW = []
		for idx_c, conn in enumerate(parameter_set.connection_pars.synapse_names):
			if conns[conn] is not None:
				pre_computedW.append(generate_connectivity(**conns[conn][1])[1])
		parameter_set.connection_pars.update({'pre_computedW': pre_computedW})

# ######################################################################################################################
# Set kernel and simulation parameters
# ======================================================================================================================
print '\nRuning ParameterSet {0}'.format(parameter_set.label)
nest.ResetKernel()
nest.set_verbosity('M_WARNING')
nest.SetKernelStatus(extract_nestvalid_dict(parameter_set.kernel_pars.as_dict(), param_type='kernel'))

# ######################################################################################################################
# Build network
# ======================================================================================================================
net = Network(parameter_set.net_pars)

# ######################################################################################################################
# Randomize initial variable values
# ======================================================================================================================
for idx, n in enumerate(list(iterate_obj_list(net.populations))):
	if hasattr(parameter_set.net_pars, "randomize_neuron_pars"):
		randomize = parameter_set.net_pars.randomize_neuron_pars[idx]
		for k, v in randomize.items():
			n.randomize_initial_states(k, randomization_function=v[0], **v[1])

# ######################################################################################################################
# Build and connect input
# ======================================================================================================================
if hasattr(parameter_set, "input_pars"):
	# Current input (need to build noise signal)
	total_stimulation_time = parameter_set.kernel_pars.sim_time + parameter_set.kernel_pars.transient_t + 500.
	input_noise = InputNoise(parameter_set.input_pars.noise, start_time=parameter_set.kernel_pars.transient_t+500.,
	                         stop_time=total_stimulation_time)
	input_noise.generate()
	input_noise.re_seed(parameter_set.kernel_pars.np_seed)

	if plot:
		inp_plot = InputPlots(stim_obj=None, input_obj=None, noise_obj=input_noise)
		inp_plot.plot_noise_component(display=display, save=False)

	enc_layer = EncodingLayer(parameter_set.encoding_pars, signal=input_noise)
	enc_layer.connect(parameter_set.encoding_pars, net)

# ######################################################################################################################
# Set-up Analysis
# ======================================================================================================================
net.connect_devices()
if hasattr(parameter_set, "decoding_pars"):
	net.connect_decoders(parameter_set.decoding_pars)

# Attach decoders to input encoding populations
if not empty(enc_layer.encoders) and hasattr(parameter_set.encoding_pars, "input_decoder") and \
				parameter_set.encoding_pars.input_decoder is not None:
	enc_layer.connect_decoders(parameter_set.encoding_pars.input_decoder)

# ######################################################################################################################
# Connect Network
# ======================================================================================================================
net.connect_populations(parameter_set.connection_pars, progress=True)

# ######################################################################################################################
# Simulate
# ======================================================================================================================
# if parameter_set.kernel_pars.transient_t:
# 	net.simulate(parameter_set.kernel_pars.transient_t)
# 	net.flush_records()

net.simulate(500. + parameter_set.kernel_pars.transient_t + parameter_set.kernel_pars.sim_time + \
                                                   parameter_set.kernel_pars.resolution)

# ######################################################################################################################
# Extract and store data
# ======================================================================================================================
analysis_interval = [500.,
                     500. + parameter_set.kernel_pars.transient_t + parameter_set.kernel_pars.sim_time]
net.extract_population_activity(t_start=analysis_interval[0], t_stop=analysis_interval[1])
net.extract_network_activity()

# ######################################################################################################################
# Analyse / plot data
# ======================================================================================================================
parameter_set.analysis_pars.pop('label')

###################################################################
# global parameters
###################################################################
colors = [(0., 0., 1.), (1., 0., 0.), (231. / 255., 101. / 255., 0.)]

####################################################################
# analyse population activity - idle state
###################################################################
start_analysis = time.time()
print "Analysing quiet state"
analysis_interval1 = [500, 500+parameter_set.kernel_pars.transient_t]
results['quiet'].update(characterize_population_activity(net, parameter_set, analysis_interval1, epochs=None,
                                                color_map='Accent', plot=plot, color_subpop=True,
                                                display=display, save=paths['figures']+paths['label']+'Ongoing',
                                                analysis_pars=parameter_set.analysis_pars.activity))
slE = net.populations[0].spiking_activity.spike_counts(analysis_interval1[1]-analysis_interval1[0])
slI1 = net.populations[1].spiking_activity.spike_counts(analysis_interval1[1]-analysis_interval1[0])
slI2 = net.populations[2].spiking_activity.spike_counts(analysis_interval1[1]-analysis_interval1[0])
results['quiet']['spiking_activity'].update({'EI_counts': (np.sum(slE), np.sum(slI1)+np.sum(slI2))})

for pops in net.population_names:
	if pops in results['quiet']['analog_activity'].keys():
		if 'mean_I_ex' in results['quiet']['analog_activity'][pops].keys():
			print pops

			# calculate EI ratios
			inh = np.array(results['quiet']['analog_activity'][pops]['mean_I_in'])
			exc = np.array(results['quiet']['analog_activity'][pops]['mean_I_ex'])
			ei_ratios = np.abs(np.abs(inh) - np.abs(exc))
			ei_ratios_corrected = np.abs(np.abs(inh - np.mean(inh)) - np.abs(exc - np.mean(exc)))
			print "EI amplitude difference: {0} +- {1}".format(str(np.mean(ei_ratios)), str(np.std(ei_ratios)))
			print "EI amplitude difference (amplitude corrected): {0} +- {1}".format(str(np.mean(ei_ratios_corrected)),
			                                                                         str(np.std(ei_ratios_corrected)))
			results['quiet']['analog_activity'][pops].update({'IE_ratio': np.mean(ei_ratios)})
			results['quiet']['analog_activity'][pops].update({'IE_ratio_corrected': np.mean(ei_ratios_corrected)})

			# calculate distance from threshold
			recorded_ids = list(results['quiet']['analog_activity'][pops]['recorded_neurons'])
			thresholds = np.array(nest.GetStatus(recorded_ids, 'V_th'))
			mean_v = results['quiet']['analog_activity'][pops]['mean_V_m']
			results['quiet']['analog_activity'][pops].update({'d_th': mean_v - thresholds})

# effective balance
results['quiet'].update({'effective_g': {}})
for idx, n_pop in enumerate(net.populations):
	exc = n_pop.analog_activity[n_pop.analog_activity_names.index('I_ex')].time_slice(analysis_interval1[0],
	                                                                                  analysis_interval1[1])
	inh = n_pop.analog_activity[n_pop.analog_activity_names.index('I_in')].time_slice(analysis_interval1[0],
	                                                                                  analysis_interval1[1])
	gamma = []
	for id in exc.id_list():
		g = np.trapz(np.abs(inh[id].raw_data())) / np.trapz(np.abs(exc[id].raw_data()))
		gamma.append(g)
	results['quiet']['effective_g'].update({n_pop.name: gamma})

# vm fluctuations
results['quiet'].update({'means_v': {}, 'vars_v': {}, 'cvs_v': {}, 'tau_int_ACC': {}, 'exp_fit_ACC': {},
                         'tau_PSD_PCA': {}, 'tau_PSD': {}, 'dimensionality': {}})
for n_pop in net.populations:
	vm = n_pop.analog_activity[n_pop.analog_activity_names.index('V_m')].time_slice(analysis_interval1[0],
	                                                                                  analysis_interval1[1])
	time_axis = np.arange(0., analysis_interval1[1] - analysis_interval1[0], 0.1)

	# mean and variance of vm
	means = []
	variances = []
	cv = []
	for n_neuron in range(vm.as_array().shape[0]):
		means.append(np.mean(vm.as_array()[n_neuron, :]))
		variances.append(np.var(vm.as_array()[n_neuron, :]))
		cv.append(np.std(vm.as_array()[n_neuron, :]) / np.abs(np.mean(vm.as_array()[n_neuron, :])))
		if display:
			progress_bar(float(n_neuron + 1) / float(vm.as_array().shape[0]))
	results['quiet']['means_v'].update({n_pop.name: means})
	results['quiet']['vars_v'].update({n_pop.name: variances})
	results['quiet']['cvs_v'].update({n_pop.name: cv})

	# intrinsic timescales based on ACF
	acc, mean_fit, acc_function, timescales = compute_timescale(vm.as_array(), time_axis, max_lag=1000, plot=plot,
	                                                            display=display, save=paths['figures']+paths['label'])

	results['quiet']['tau_int_ACC'].update({n_pop.name: timescales})
	results['quiet']['exp_fit_ACC'].update({n_pop.name: mean_fit})

	pca_obj = sk.PCA(n_components=vm.as_array().shape[0])
	X = pca_obj.fit_transform(vm.as_array().T)
	print "Explained Variance (first 3 components): %s" % str(pca_obj.explained_variance_ratio_[:3])

	# Dimensionality
	dimensionality = 1./np.sum((pca_obj.explained_variance_ratio_**2))
	print "Effective dimensionality: %s" % str(dimensionality)
	results['quiet']['dimensionality'].update({n_pop.name: dimensionality})

	pca_space = X[:, :int(round(dimensionality))]
	taus = []
	for i in range(int(round(dimensionality))):
		a = pca_space[:, i]
		length = len(a)
		dt = 1.
		f = np.fft.fftfreq(length, d=dt)
		ffts = np.abs(np.fft.fft(a)) ** 2.

		x = f[1:length / 2]
		y = ffts[1:length / 2]
		y_sm = smooth(y, window='hamming')

		minima_idx = argrelextrema(y_sm, np.less)
		minima_idx = minima_idx[minima_idx < len(y)]

		minima = y_sm[minima_idx[:-10]]
		x_minima = x[minima_idx[:-10]]

		# first minima value close to zero
		dff = np.diff(np.diff(minima))
		dff_min = argrelextrema(dff, np.less)[0][1]  # take index 0 if differences are large...

		print "TimeScale [PowerSpectrum - PCA] = {0} ms".format(str(1. / x_minima[dff_min]))
		taus.append(1. / x_minima[dff_min])
	results['quiet']['tau_PSD_PCA'].update({n_pop.name: taus})

	taus = []
	for i in range(vm.as_array().shape[0]):
		a = vm.as_array()[i, :]
		length = len(a)
		dt = 1.
		f = np.fft.fftfreq(length, d=dt)
		ffts = np.abs(np.fft.fft(a))**2.

		x = f[1:length / 2]
		y = ffts[1:length / 2]
		y_sm = smooth(y, window='hamming')

		minima_idx = argrelextrema(y_sm, np.less)
		minima_idx = minima_idx[minima_idx < len(y)]

		minima = y_sm[minima_idx[:-10]]
		x_minima = x[minima_idx[:-10]]

		print "TimeScale [PowerSpectrum] = {0} ms".format(str(1./x_minima[dff_min]))
		taus.append(1./x_minima[dff_min])
	results['quiet']['tau_PSD'].update({n_pop.name: taus})

# effective tau
results['quiet'].update({'effective_tau': {}})
for n_pop in net.populations:
	g_total = n_pop.analog_activity[n_pop.analog_activity_names.index('G_syn_tot')].time_slice(analysis_interval1[0],
	                                                                                  analysis_interval1[1])

	tau_eff = []
	for neuron_id in g_total.id_list():
		g_tot = g_total[neuron_id].raw_data()
		g_leak = nest.GetStatus([neuron_id])[0]['g_L']
		capacitance = nest.GetStatus([neuron_id])[0]['C_m']
		tau_eff.append(g_tot + g_leak / capacitance)

	results['quiet']['effective_tau'].update({n_pop.name: tau_eff})

print "\nElapsed time (quiet state characterization): {0}".format(str(time.time() - start_analysis))


##############################################################################
# analyse population activity - active state
##############################################################################
print "Analysing active state"
analysis_interval2 = [parameter_set.kernel_pars.transient_t + 500., parameter_set.kernel_pars.transient_t +
                     parameter_set.kernel_pars.sim_time + 500.]
results['active'].update(characterize_population_activity(net, parameter_set, analysis_interval2, epochs=None,
                                                color_map='Accent', plot=plot, color_subpop=True,
                                                display=display, save=paths['figures']+paths['label']+'Ongoing',
                                                analysis_pars=parameter_set.analysis_pars.activity))
slE = net.populations[0].spiking_activity.spike_counts(analysis_interval2[1]-analysis_interval2[0])
slI1 = net.populations[1].spiking_activity.spike_counts(analysis_interval2[1]-analysis_interval2[0])
slI2 = net.populations[2].spiking_activity.spike_counts(analysis_interval2[1]-analysis_interval2[0])
results['active']['spiking_activity'].update({'EI_counts': (np.sum(slE), np.sum(slI1)+np.sum(slI2))})

for pops in net.population_names:
	if pops in results['active']['analog_activity'].keys():
		if 'mean_I_ex' in results['active']['analog_activity'][pops].keys():
			print pops

			# calculate EI ratios
			inh = np.array(results['active']['analog_activity'][pops]['mean_I_in'])
			exc = np.array(results['active']['analog_activity'][pops]['mean_I_ex'])
			ei_ratios = np.abs(np.abs(inh) - np.abs(exc))
			ei_ratios_corrected = np.abs(np.abs(inh - np.mean(inh)) - np.abs(exc - np.mean(exc)))
			print "EI amplitude difference: {0} +- {1}".format(str(np.mean(ei_ratios)), str(np.std(ei_ratios)))
			print "EI amplitude difference (amplitude corrected): {0} +- {1}".format(str(np.mean(ei_ratios_corrected)),
			                                                                         str(np.std(ei_ratios_corrected)))
			results['active']['analog_activity'][pops].update({'IE_ratio': np.mean(ei_ratios)})
			results['active']['analog_activity'][pops].update({'IE_ratio_corrected': np.mean(ei_ratios_corrected)})

			# calculate distance from threshold
			recorded_ids = list(results['active']['analog_activity'][pops]['recorded_neurons'])
			thresholds = np.array(nest.GetStatus(recorded_ids, 'V_th'))
			mean_v = results['active']['analog_activity'][pops]['mean_V_m']
			results['active']['analog_activity'][pops].update({'d_th': mean_v - thresholds})

# effective balance
results['active'].update({'effective_g': {}})
for idx, n_pop in enumerate(net.populations):
	exc = n_pop.analog_activity[n_pop.analog_activity_names.index('I_ex')].time_slice(analysis_interval2[0],
	                                                                                  analysis_interval2[1])
	inh = n_pop.analog_activity[n_pop.analog_activity_names.index('I_in')].time_slice(analysis_interval2[0],
	                                                                                  analysis_interval2[1])
	gamma = []
	for id in exc.id_list():
		g = np.trapz(np.abs(inh[id].raw_data())) / np.trapz(np.abs(exc[id].raw_data()))
		gamma.append(g)
	results['active']['effective_g'].update({n_pop.name: gamma})

# vm fluctuations
results['active'].update({'means_v': {}, 'vars_v': {}, 'cvs_v': {}, 'tau_int_ACC': {}, 'exp_fit_ACC': {},
                         'tau_PSD_PCA': {}, 'tau_PSD': {}, 'dimensionality': {}})
for n_pop in net.populations:
	vm = n_pop.analog_activity[n_pop.analog_activity_names.index('V_m')].time_slice(analysis_interval2[0],
	                                                                                  analysis_interval2[1])
	time_axis = np.arange(0., analysis_interval2[1] - analysis_interval2[0], 0.1)

	# mean and variance of vm
	means = []
	variances = []
	cv = []
	for n_neuron in range(vm.as_array().shape[0]):
		means.append(np.mean(vm.as_array()[n_neuron, :]))
		variances.append(np.var(vm.as_array()[n_neuron, :]))
		cv.append(np.std(vm.as_array()[n_neuron, :]) / np.abs(np.mean(vm.as_array()[n_neuron, :])))
		if display:
			progress_bar(float(n_neuron + 1) / float(vm.as_array().shape[0]))
	results['active']['means_v'].update({n_pop.name: means})
	results['active']['vars_v'].update({n_pop.name: variances})
	results['active']['cvs_v'].update({n_pop.name: cv})

	# intrinsic timescales based on ACF
	acc, mean_fit, acc_function, timescales = compute_timescale(vm.as_array(), time_axis, max_lag=1000, plot=plot,
	                                                            display=display, save=paths['figures']+paths['label'])

	results['active']['tau_int_ACC'].update({n_pop.name: timescales})
	results['active']['exp_fit_ACC'].update({n_pop.name: mean_fit})

	pca_obj = sk.PCA(n_components=vm.as_array().shape[0])
	X = pca_obj.fit_transform(vm.as_array().T)
	print "Explained Variance (first 3 components): %s" % str(pca_obj.explained_variance_ratio_[:3])

	# Dimensionality
	dimensionality = 1./np.sum((pca_obj.explained_variance_ratio_**2))
	print "Effective dimensionality: %s" % str(dimensionality)
	results['active']['dimensionality'].update({n_pop.name: dimensionality})

	pca_space = X[:, :int(round(dimensionality))]
	taus = []
	for i in range(int(round(dimensionality))):
		a = pca_space[:, i]
		length = len(a)
		dt = 1.
		f = np.fft.fftfreq(length, d=dt)
		ffts = np.abs(np.fft.fft(a)) ** 2.

		x = f[1:length / 2]
		y = ffts[1:length / 2]
		y_sm = smooth(y, window='hamming')

		minima_idx = argrelextrema(y_sm, np.less)
		minima_idx = minima_idx[minima_idx < len(y)]

		minima = y_sm[minima_idx[:-10]]
		x_minima = x[minima_idx[:-10]]

		# first minima value close to zero
		dff = np.diff(np.diff(minima))
		dff_min = argrelextrema(dff, np.less)[0][1]  # take index 0 if differences are large...

		print "TimeScale [PowerSpectrum - PCA] = {0} ms".format(str(1. / x_minima[dff_min]))
		taus.append(1. / x_minima[dff_min])
	results['active']['tau_PSD_PCA'].update({n_pop.name: taus})

	taus = []
	for i in range(vm.as_array().shape[0]):
		a = vm.as_array()[i, :]
		length = len(a)
		dt = 1.
		f = np.fft.fftfreq(length, d=dt)
		ffts = np.abs(np.fft.fft(a))**2.

		x = f[1:length / 2]
		y = ffts[1:length / 2]
		y_sm = smooth(y, window='hamming')

		minima_idx = argrelextrema(y_sm, np.less)
		minima_idx = minima_idx[minima_idx < len(y)]

		minima = y_sm[minima_idx[:-10]]
		x_minima = x[minima_idx[:-10]]
		# first minima value close to zero
		dff = np.diff(np.diff(minima))
		dff_min = argrelextrema(dff, np.less)[0][1]  # take index 0 if differences are large...

		print "TimeScale [PowerSpectrum] = {0} ms".format(str(1./x_minima[dff_min]))
		taus.append(1./x_minima[dff_min])
	results['active']['tau_PSD'].update({n_pop.name: taus})

# effective tau
results['active'].update({'effective_tau': {}})
for n_pop in net.populations:
	g_total = n_pop.analog_activity[n_pop.analog_activity_names.index('G_syn_tot')].time_slice(analysis_interval1[0],
	                                                                                  analysis_interval1[1])

	tau_eff = []
	for neuron_id in g_total.id_list():
		g_tot = g_total[neuron_id].raw_data()
		g_leak = nest.GetStatus([neuron_id])[0]['g_L']
		capacitance = nest.GetStatus([neuron_id])[0]['C_m']
		tau_eff.append(g_tot + g_leak / capacitance)

	results['active']['effective_tau'].update({n_pop.name: tau_eff})

print "\nElapsed time (quiet state characterization): {0}".format(str(time.time() - start_analysis))

if plot:
	# analyse population activity - state transition (illustration)
	analysis_interval = [500. + parameter_set.kernel_pars.transient_t - 100.,
	                     500. + parameter_set.kernel_pars.transient_t + 100.]

	# Illustrate activity
	time_window = analysis_interval
	select_N = [5, 5, 5]#round(0.1 * nn) for nn in net.n_neurons]
	ctr = 1

	for idx_pop, n_pop in enumerate(net.populations):
		spike_list = n_pop.spiking_activity.time_slice(t_start=time_window[0], t_stop=time_window[1])
		vm_list = n_pop.analog_activity[0].time_slice(t_start=time_window[0], t_stop=time_window[1])
		analog_ids = n_pop.gids #results['analog_activity'][n_pop.name]['recorded_neurons']

		if not spike_list.empty():
			new_ids = np.intersect1d(spike_list.select_ids("cell.mean_rate() > 0"),
			                         spike_list.select_ids("cell.mean_rate() < 100"))
		else:
			new_ids = []

		if len(new_ids) > int(select_N[idx_pop]):
			chosen_ids = np.random.permutation(new_ids)[:int(select_N[idx_pop])]
		elif len(new_ids) == int(select_N[idx_pop]):
			chosen_ids = new_ids
		else:
			ii = np.random.permutation(analog_ids)[:int(select_N[idx_pop]-len(new_ids))]
			chosen_ids = np.union1d(ii, new_ids)
			while len(chosen_ids) != select_N[idx_pop]:  # just in case the neurons are repeated
				ii = np.random.permutation(analog_ids)[:int(select_N[idx_pop] - len(new_ids))]
				chosen_ids = np.union1d(ii, new_ids)

		new_list = spike_list.id_slice(chosen_ids)
		new_vm = vm_list.id_slice(list(chosen_ids))

		fig = pl.figure()
		pl.axis('off')
		fig.suptitle(net.population_names[idx_pop])
		fig.subplots_adjust(hspace=0)
		# ax1 = fig.add_subplot(111)
		time_axis = new_vm.time_axis()
		for idx, n_neuron in enumerate(chosen_ids):
			ax = fig.add_subplot(len(chosen_ids), 1, idx+1)
			# ax.axis('off')

			y_position = (idx + ctr) * 10
			spike_train = new_list.spiketrains[n_neuron]

			ax.plot(time_axis, new_vm.as_array()[idx, :], c=colors[idx_pop])
			ax.plot(new_list.spiketrains[n_neuron].spike_times, np.zeros_like(new_list.spiketrains[
				                                                                    n_neuron].spike_times), 'o',
			        c=colors[idx_pop])
			ax.set_ylim([new_vm.as_array().min(), 0.2])#new_vm.as_array().max()])

		if not new_list.empty():
			fig1, ax1 = pl.subplots()
			pl.axis('off')
			fig1.subplots_adjust(hspace=0)
			neuron_ids = [np.where(x == np.unique(new_list.raw_data()[:, 1]))[0][0] for x in new_list.raw_data()[:, 1]]
			tmp = [(neuron_ids[idx], time) for idx, time in enumerate(new_list.raw_data()[:, 0])]
			new_spike_list = SpikeList(tmp, id_list=np.unique(neuron_ids), t_start=time_window[0], t_stop=time_window[1])

			for idx, n in enumerate(tmp):
				neuron_id = n[0] + ctr
				ax1.vlines(n[1] - time_window[0], neuron_id - 0.4, neuron_id + 0.4, **{'color': colors[idx_pop], 'lw': 2.})
			ctr += max(new_spike_list.id_list) + 1
			# ax.set_ylim(-0.5, select_N[idx_pop] - 0.5)
			ax1.set_xlim(0., time_window[1] - time_window[0])
			ax1.grid(False)
			# ax1.set_xticks([])
			# ax1.set_yticks([])

	if save:
		pl.savefig(paths['figures']+paths['label']+'_activity_illustration.pdf')
