# Supplementary material for: Leveraging heterogeneity for neural computation with fading memory in layer 2/3 cortical microcircuits
Source: PLoS Comput Biol. 2019 Apr 25;15(4):e1006781. doi: 10.1371/journal.pcbi.1006781 (PMC6504118; doi:10.1371/journal.pcbi.1006781)
Supplement: S1 File — (GZ) [file pcbi.1006781.s009.tar.gz › read_data/population_RTF.py]

__author__ = 'duarte'
from modules.parameters import ParameterSpace, copy_dict, clean_array
from modules.visualization import *
from modules.io import set_project_paths
from defaults.paths import paths
from modules.signals import empty
import matplotlib.pyplot as pl
import cPickle as pickle
import scipy.spatial as sp


"""
neuron_RTF
- read and plot rate transfer functions
"""

# data parameters
project = 'heterogeneity_initial'
condition = 'normal'

# set defaults and paths
set_project_paths(project)
set_global_rcParams(paths['local']['matplotlib_rc'])

data_types = ['HOM', 'HET1', 'HET2', 'HET3', 'HETall']
neuron_types = ['E', 'I1', 'I2']
results_of_interest = ['rate', 'cv_isi', 'IE_ratio', 'mean_V_m', 'd_th']
axes_labels = [r'$\nu_{\mathrm{out}} [sps]$', r'$\mathrm{CV_{ISI}}$', r'$\langle | \mathrm{I_{in}} - \mathrm{I_{ex}} | \rangle$',
               r'$\langle\mathrm{V_{m}}\rangle$', r'$|\langle\mathrm{V_{m}}\rangle - \mathrm{V_{th}}|$']

is_tuple = [True, True, False, False, False]
is_array = [False, False, True, True, True]

# Extract all the data
results_arrays = {k: {} for k in data_types}
for idx_type, data_type in enumerate(data_types):
	data_path = '/media/neuro/Data/Heterogeneity_NEW/population_RTF/'
	data_label = 'populationRTF_{0}_{1}'.format(condition, data_type)
	results_path = data_path + data_label + '/Results/'

	# re-create ParameterSpace
	pars_file = data_path + data_label + '_ParameterSpace.py'
	pars = ParameterSpace(pars_file)

	# print the full nested structure of the results dictionaries
	pars.print_stored_keys(results_path)
	results_arrays[data_type].update({k: {} for k in neuron_types})

	for idx, neuron in enumerate(neuron_types):
		key_sets = ['spiking_activity/{0}/mean_rates'.format(neuron),
		            'spiking_activity/{0}/cvs'.format(neuron),
		            'analog_activity/{0}/IE_ratio'.format(neuron),
		            'analog_activity/{0}/mean_V_m'.format(neuron),
		            'analog_activity/{0}/d_th'.format(neuron),]

		results_arrays[data_type][neuron].update({k: {} for k in results_of_interest})

		for ctr, result in enumerate(results_of_interest):
			print "\n\n- Harvesting {0} [{1}]".format(result, neuron)
			if is_tuple[ctr]:
				d = pars.harvest(results_path, key_set=key_sets[ctr])[1]

				d_mean = np.empty(d.shape)
				d_std = np.empty(d.shape)
				for idxx, v in np.ndenumerate(d):
					if v is not None and not empty(v):
						d_mean[idxx] = v[0]
						d_std[idxx] = v[1]
					else:
						d_mean[idxx] = np.nan
						d_std[idxx] = np.nan
				d_mean = clean_array(d_mean).astype(float)
				d_std = clean_array(d_std).astype(float)
				results_arrays[data_type][neuron][result].update({'stds': d_std})

			elif is_array[ctr]:
				d = pars.harvest(results_path, key_set=key_sets[ctr])[1]
				d_mean = np.empty(d.shape)
				d_std = np.empty(d.shape)
				for idxx, v in np.ndenumerate(d):
					if v is not None and not empty(v):
						d_mean[idxx] = np.mean(v)
						d_std[idxx] = np.std(v)
					else:
						d_mean[idxx] = np.nan
						d_std[idxx] = np.nan
				d_mean = clean_array(d_mean).astype(float)
				d_std = clean_array(d_std).astype(float)
				results_arrays[data_type][neuron][result].update({'stds': d_std})

			else:
				d_mean = clean_array(pars.harvest(results_path, key_set='{0}/{1}'.format(neuron, result))[1]).astype(
					float)

			if result == 'd_th':
				d_mean = np.abs(d_mean)
				results_arrays[data_type][neuron][result].update({'means': d_mean})
			else:
				results_arrays[data_type][neuron][result].update({'means': d_mean})

# Plot

# data_types.pop(-1)

colors = ['blue', 'red', 'Orange']
markers = ['o', 's', 'D', 'v', '^']
figures = [pl.figure() for _ in neuron_types]
axes = [[[] for _ in results_of_interest] for _ in figures]
for iidx, fig in enumerate(figures):
	for ctr, result in enumerate(results_of_interest):
		axes[iidx][ctr] = fig.add_subplot(2, 3, ctr+1)

for idx_type, data_type in enumerate(data_types):
	for idx, neuron in enumerate(neuron_types):
		# analyse and plot
		fig = figures[idx]
		fig.suptitle('Population transfer functions')

		for ctr, result in enumerate(results_of_interest):
			ax = axes[idx][ctr]

			d_mean = results_arrays[data_type][neuron][result]['means']

			plot_x = []
			plot_y = []
			for idxxx, xxx in enumerate(pars.parameter_axes['xticks']):
				plot_x.append(xxx + np.random.uniform(0., 0.5, len(d_mean[idxxx, :])))
				plot_y.append(d_mean[idxxx, :])

			ax.plot(plot_x, plot_y, marker=markers[idx_type], lw=0, c=colors[idx], ms=6, alpha=0.7, label=r'${0}$'.format(
				data_type))

			ax.plot(pars.parameter_axes['xticks'], np.nanmean(d_mean, 1), c=colors[idx], lw=3)
			ax.fill_between(pars.parameter_axes['xticks'], np.nanmean(d_mean, 1) - np.nanstd(d_mean, 1), np.nanmean(
				d_mean, 1) + np.nanstd(d_mean, 1), facecolor=colors[idx], alpha=0.1)

			# if result == 'rate':
			# 	ax.plot(pars.parameter_axes['xticks'], pars.parameter_axes['xticks'], '--k', lw=3)

			ax.set_xlabel(r'$\nu_{\mathrm{in}} [sps]$')
			ax.set_ylabel(axes_labels[ctr])
			# ax.set_title(r'${0}$'.format(result))
			ax.set_xlim([min(pars.parameter_axes['xticks']), max(pars.parameter_axes['xticks'])])
			# ax.set_ylim([np.nanmin(d_mean), ax.get_ylim()[1]])

pl.legend()
pl.show()

###########################
fig2 = pl.figure(figsize=(10, 6))
ax1 = fig2.add_subplot(211)
ax2 = fig2.add_subplot(212)
bars_xlocation = [-0.3, -0.1, 0.1]
colors = ['blue', 'red', 'Orange']
data_types = ['HOM', 'HET1', 'HET2', 'HET3', 'HETall']
offsets = {}
gains = {}

for idxx, nn in enumerate(neuron_types):
	rates = [results_arrays[k][nn]['rate']['means'] for k in data_types]
	base_offset = pars.parameter_axes['xticks'][np.nanargmin(np.nanmean(rates[0], 1))]
	base_gain = pars.parameter_axes['xticks'][np.nanargmax(np.nanmean(rates[0], 1))]

	offsets.update({nn: {}})
	gains.update({nn: {}})

	for ct, k in enumerate([1, 2, 3]):
		# print k + bars_xlocation[ct]
		rt = rates[k]
		origin = []
		gain = []
		for kk in range(rt.shape[1]):
			if not np.isnan(np.nanmean(rt[:, kk])):
				origin.append(np.abs(base_offset - pars.parameter_axes['xticks'][np.nanargmin(rt[:, kk])]))
				gain.append((np.nanmax(rt[:, kk]) * 100.) / base_gain)

		offsets[nn].update({data_types[k]: (np.mean(origin), np.std(origin))})
		gains[nn].update({data_types[k]: (np.mean(gain), np.std(gain))})

		ax1.bar(k + bars_xlocation[idxx], np.mean(origin), yerr=np.std(origin), width=0.2, color=colors[idxx],
		        alpha=0.8)
		ax2.bar(k + bars_xlocation[idxx], np.mean(gain), yerr=np.std(gain), width=0.2, color=colors[idxx], alpha=0.8)

ax1.set_xlim([0., 5.])
ax1.set_xticks([1., 2., 3., 4.])
ax1.set_xticklabels([])
ax1.set_ylabel(r'$\Delta$ Offset [Hz]')
ax2.set_xlim([0., 5.])
ax2.set_xticks([1., 2., 3., 4.])
xlab = [data_types[xx] for xx in [1, 2, 3]]
xlab.extend(['HET'])
ax2.set_xticklabels(xlab)
ax2.set_ylabel(r'$\Delta$ Gain [%]')
pl.show()
