# Supplementary material for: Leveraging heterogeneity for neural computation with fading memory in layer 2/3 cortical microcircuits
Source: PLoS Comput Biol. 2019 Apr 25;15(4):e1006781. doi: 10.1371/journal.pcbi.1006781 (PMC6504118; doi:10.1371/journal.pcbi.1006781)
Supplement: S1 File — (GZ) [file pcbi.1006781.s009.tar.gz › read_data/stimulus_resolution.py]

__author__ = 'duarte'
from modules.parameters import ParameterSpace, copy_dict, clean_array
from modules.visualization import *
from modules.io import set_project_paths
from defaults.paths import paths
from modules.signals import empty
from modules.analysis import err_func
import matplotlib.pyplot as pl
import cPickle as pickle
import scipy.spatial as sp
from scipy.stats import sem
from scipy.interpolate import InterpolatedUnivariateSpline
from scipy.optimize import leastsq


"""
neuron_RTF
- read and plot rate transfer functions
"""

# data parameters
project = 'heterogeneity_initial'

# set defaults and paths
set_project_paths(project)
set_global_rcParams(paths['local']['matplotlib_rc'])

# relevant data types to harvest
data_types = ['HOM', 'HET1', 'HET2', 'HET3', 'HET']
neuron_types = ['E', 'I1', 'I2']
results_of_interest = ['corrected_rates', 'mean_rates', ]
data_path = '/media/neuro/Data/Heterogeneity_NEW/stimulus_resolution/'


# preliminaries / auxiliary functions
def extract_means(data_array):
	d_mean = np.empty(data_array.shape)
	d_std = np.empty(data_array.shape)
	for idxx, v in np.ndenumerate(data_array):
		if v is not None and not empty(v):
			d_mean[idxx] = np.mean(v)
			d_std[idxx] = np.std(v)
		else:
			d_mean[idxx] = np.nan
			d_std[idxx] = np.nan
	d_mean = clean_array(d_mean).astype(float)
	d_std = clean_array(d_std).astype(float)
	return d_mean, d_std


def sigmoid(x, x0, k):
	y = 1 / (1 + np.exp(-k*(x-x0)))
	return y


# harvest and plot
colors = ['grey', 'navy', 'teal', 'indigo', 'crimson']
markers = ['o', 's', 'D', 'v', '^']
positions = [1, 2, 3, 4, 5]

fig = pl.figure(figsize=(14, 9))
ax1 = pl.subplot2grid((3, 2), (0, 0), rowspan=3, colspan=1)
ax2 = pl.subplot2grid((3, 2), (0, 1), rowspan=1, colspan=1)
ax3 = pl.subplot2grid((3, 2), (1, 1), rowspan=1, colspan=1)
ax4 = pl.subplot2grid((3, 2), (2, 1), rowspan=1, colspan=1)

ax2.set_xticks(positions)
ax2.set_xticklabels([])
ax2.set_ylabel(r'$\mathrm{C_{0}}$')
ax2.set_xlim([0., 6.])

ax3.set_xticks(positions)
ax3.set_xticklabels([])
ax3.set_ylabel(r'$\mathrm{C_{max}}$')
ax3.set_xlim([0., 6.])

ax4.set_xticks(positions)
ax4.set_xticklabels([r'$\mathrm{' + x + '}$' for x in data_types])
ax4.set_ylabel(r'$\Delta \mathrm{t [ms]}$')
ax4.set_xlim([0., 6.])

data_label = 'stimulus_resolution_{0}'.format('HOM')
results_path = data_path + data_label + '/Results/'
pars_file = data_path + data_label + '_ParameterSpace.py'
pars = ParameterSpace(pars_file)
ax1.set_xlabel(r'$\Delta \mathrm{t [ms]}$')
ax1.set_xticks(pars.parameter_axes['xticks'][::2])
ax1.set_xticklabels(pars.parameter_axes['xticklabels'][::2])
ax1.set_ylim([0.1, 1.05])
# ax1.set_ylim([ax1.get_xlim()[0], 3.0])
ax1.set_ylabel(r'$\mathrm{C_{d=1, k=0}}$')

optimal_resolution = []
min_c = []
max_c = []
for idx_data, data in enumerate(data_types):
	data_label = 'stimulus_resolution_{0}'.format(data)
	results_path = data_path + data_label + '/Results/'

	# re-create ParameterSpace
	pars_file = data_path + data_label + '_ParameterSpace.py'
	pars = ParameterSpace(pars_file)

	# print the full nested structure of the results dictionaries
	pars.print_stored_keys(results_path)

	capacity = pars.harvest(results_path, key_set='capacity/d1/capacities', operation=np.mean)

	cp = clean_array(capacity[1]).astype(float)
	# print cp

	cp[cp<0.] = np.nan # some wrong results
	if data == 'HET':
		cp[11, 2] = np.nan  # outlier, simulation error

	# cp[np.isnan(cp)] = 0.
	ax1.errorbar(pars.parameter_axes['xticks'][~np.isnan(np.nanmean(cp, 1))],
	             np.nanmean(cp, 1)[~np.isnan(np.nanmean(cp, 1))], marker=markers[idx_data], mfc='k',
	             mec='k', ms=4, linestyle='none', ecolor='k',
	             yerr=np.nanstd(cp, 1)[~np.isnan(np.nanmean(cp, 1))], alpha=0.3)#, label=data)
	c0 = (np.nanmean(cp, 1)[~np.isnan(np.nanmean(cp, 1))][0], np.nanstd(cp, 1)[~np.isnan(np.nanmean(cp, 1))][0])
	max_id = np.where(np.nanmean(cp, 1)[~np.isnan(np.nanmean(cp, 1))] == np.max(np.nanmean(cp, 1)[~np.isnan(
		np.nanmean(cp, 1))]))[0][0]
	c_max = (np.max(np.nanmean(cp, 1)[~np.isnan(np.nanmean(cp, 1))]), np.nanstd(cp, 1)[~np.isnan(np.nanmean(cp,
	           1))][max_id])
	min_c.append(c0)
	max_c.append(c_max)

	y_data = np.nanmean(cp, 1)[~np.isnan(np.nanmean(cp, 1))]
	x_data = pars.parameter_axes['xticks'][~np.isnan(np.nanmean(cp, 1))]
	f_spline = InterpolatedUnivariateSpline(x_data, y_data, k=5)  # s=len(x_data),
	y_interp = f_spline(x_data)

	x_full = np.arange(min(x_data), max(x_data), 0.01)
	y_full = f_spline(x_full)

	print np.interp(0.995, y_full, x_full), f_spline(np.interp(0.995, y_full, x_full))

	optimal_resolution.append(np.interp(0.995, y_full, x_full))

	ax1.plot(x_data, y_interp, lw=3, c=colors[idx_data], label=data)

	print "Delta t [{0}] = {1} ms".format(data, str(optimal_resolution[-1]))
print [x for x in optimal_resolution]

ax4.bar(positions, [x for x in optimal_resolution], width=0.3, align='center', color=colors)
ax2.errorbar(positions, [x[0] for x in min_c[::-1]], marker='o', yerr=[x[1] for x in min_c[::-1]], mfc='k', mec='k',
             ms=4, linestyle='none', ecolor='k',)
ax2.bar(positions, [x[0] for x in min_c[::-1]], width=0.3, align='center', color=colors)
ax3.errorbar(positions, [x[0] for x in max_c[::-1]], marker='o', yerr=[x[1] for x in max_c[::-1]], mfc='k', mec='k',
             ms=4, linestyle='none', ecolor='k',)
ax3.bar(positions, [x[0] for x in max_c[::-1]], width=0.3, align='center', color=colors)
ax3.set_ylim([0.9925, 1.])
# ax1.legend(loc=4)
ax1.set_ylim([0., 1.1])
# pl.legend()
pl.show()
