# Supplementary material for: Leveraging heterogeneity for neural computation with fading memory in layer 2/3 cortical microcircuits
Source: PLoS Comput Biol. 2019 Apr 25;15(4):e1006781. doi: 10.1371/journal.pcbi.1006781 (PMC6504118; doi:10.1371/journal.pcbi.1006781)
Supplement: S1 File — (GZ) [file pcbi.1006781.s009.tar.gz › computations/synaptic_response.py]

__author__ = 'duarte'
import sys
sys.path.insert(0, "../")
from modules.parameters import ParameterSet, ParameterSpace, extract_nestvalid_dict
from modules.input_architect import EncodingLayer, StimulusSet, InputSignalSet, InputNoise
from modules.net_architect import Network
from modules.io import set_storage_locations
from modules.signals import iterate_obj_list, empty, gather_analog_activity
from modules.visualization import set_global_rcParams, InputPlots, ActivityAnimator, plot_input_example
from modules.analysis import characterize_population_activity
import cPickle as pickle
import numpy as np
import matplotlib.pyplot as pl
import time
from auxiliary_fcns import plot_single_neuron_response, spike_triggered_synaptic_responses, PSP_kinetics, PSC_kinetics
import nest


def run(parameter_set, plot=False, display=False, save=True):
	"""
	Synaptic responses @rest
	:param parameter_set: must be consistent with the computation
	:param plot: plot results - either show them or save to file
	:param display: show figures/reports
	:param save: save results
	:return results_dictionary:
	"""
	if not isinstance(parameter_set, ParameterSet):
		if isinstance(parameter_set, basestring) or isinstance(parameter_set, dict):
			parameter_set = ParameterSet(parameter_set)
		else:
			raise TypeError("parameter_set must be ParameterSet, string with full path to parameter file or "
			                "dictionary")

	# ######################################################################################################################
	# Setup extra variables and parameters
	# ======================================================================================================================
	if plot:
		set_global_rcParams(parameter_set.kernel_pars['mpl_path'])
	paths = set_storage_locations(parameter_set, save)

	np.random.seed(parameter_set.kernel_pars['np_seed'])
	results = dict()

	# ######################################################################################################################
	# Set kernel and simulation parameters
	# ======================================================================================================================
	print '\nRuning ParameterSet {0}'.format(parameter_set.label)
	nest.ResetKernel()
	nest.set_verbosity('M_WARNING')
	nest.SetKernelStatus(extract_nestvalid_dict(parameter_set.kernel_pars.as_dict(), param_type='kernel'))

	# ######################################################################################################################
	# Build network
	# ======================================================================================================================
	net = Network(parameter_set.net_pars)

	# ######################################################################################################################
	# Randomize initial variable values
	# ======================================================================================================================
	for idx, n in enumerate(list(iterate_obj_list(net.populations))):
		if hasattr(parameter_set.net_pars, "randomize_neuron_pars"):
			randomize = parameter_set.net_pars.randomize_neuron_pars[idx]
			for k, v in randomize.items():
				n.randomize_initial_states(k, randomization_function=v[0], **v[1])

	# ######################################################################################################################
	# Build and connect input
	# ======================================================================================================================
	enc_layer = EncodingLayer(parameter_set.encoding_pars)
	enc_layer.connect(parameter_set.encoding_pars, net)

	# ######################################################################################################################
	# Set-up Analysis
	# ======================================================================================================================
	net.connect_devices()

	# ######################################################################################################################
	# Simulate
	# ======================================================================================================================
	if parameter_set.kernel_pars.transient_t:
		net.simulate(parameter_set.kernel_pars.transient_t)
		net.flush_records()

	net.simulate(parameter_set.kernel_pars.sim_time + 1.0)  # parameter_set.kernel_pars.resolution)

	# ######################################################################################################################
	# Extract and store data
	# ======================================================================================================================
	net.extract_population_activity()
	net.extract_network_activity()
	# net.flush_records()

	# ######################################################################################################################
	# Analyse / plot data
	# ======================================================================================================================
	time_window = parameter_set.kernel_pars.window
	analysis_interval = [parameter_set.kernel_pars.transient_t,
	                     parameter_set.kernel_pars.transient_t + parameter_set.kernel_pars.sim_time]
	t_axis = np.arange(analysis_interval[0], analysis_interval[1],
	                   parameter_set.net_pars.analog_device_pars[0]['interval'])

	E_input_times = np.array(parameter_set.encoding_pars.generator.model_pars[
		                         parameter_set.encoding_pars.generator.labels.index('E_input')]['spike_times'])
	if not empty(E_input_times):
		E_input_times = np.intersect1d(E_input_times[E_input_times > analysis_interval[0]], E_input_times[E_input_times
		                                                                                                  <=
		                                                                                                  analysis_interval[
			                                                                                                  1] -
		                                                                                                  time_window[
			                                                                                                  1]])

	I_input_times = np.array(parameter_set.encoding_pars.generator.model_pars[
		                         parameter_set.encoding_pars.generator.labels.index('I_input')]['spike_times'])
	if not empty(I_input_times):
		I_input_times = np.intersect1d(I_input_times[I_input_times > analysis_interval[0]], I_input_times[I_input_times
		                                                                                                  <=
		                                                                                                  analysis_interval[
			                                                                                                  1] -
		                                                                                                  time_window[
			                                                                                                  1]])

	# Look at a single neuron
	all_activity = gather_analog_activity(parameter_set, net, t_start=analysis_interval[0], t_stop=analysis_interval[1])

	if plot:
		plot_single_neuron_response(parameter_set, all_activity, E_input_times, t_axis, analysis_interval,
		                            response_type='E')
		plot_single_neuron_response(parameter_set, all_activity, I_input_times, t_axis, analysis_interval,
		                            response_type='I')

	final_results = {x: {} for x in all_activity.keys()}
	results1 = ['q_ratio', 'psc_ratio']
	results2 = ['mean_fit_rise', 'mean_fit_decay', 'mean_amplitude']
	if not empty(E_input_times):
		results = spike_triggered_synaptic_responses(parameter_set, all_activity, time_window, E_input_times, t_axis,
		                                             response_type='E', plot=plot, display=display,
		                                             save=paths['figures'] + paths['label'])
		for pop in all_activity.keys():
			for k in results1:
				final_results[pop].update({k: results[pop][k]})
		results.update(PSC_kinetics(all_activity, time_window, E_input_times, t_axis, response_type='E', plot=plot,
		                            display=display, save=paths['figures'] + paths['label']))
		for pop in all_activity.keys():
			for k in results2:
				final_results[pop].update({'PSC_' + k: results[pop][k]})
		results.update(PSP_kinetics(all_activity, time_window, E_input_times, t_axis, response_type='E', plot=plot,
		                            display=display, save=paths['figures'] + paths['label']))
		for pop in all_activity.keys():
			for k in results2:
				final_results[pop].update({'PSP_' + k: results[pop][k]})

	if not empty(I_input_times):
		results = spike_triggered_synaptic_responses(parameter_set, all_activity, time_window, I_input_times, t_axis,
		                                             response_type='I', plot=plot, display=display,
		                                             save=paths['figures'] + paths['label'])
		for pop in all_activity.keys():
			for k in results1:
				final_results[pop].update({k: results[pop][k]})
		results.update(PSC_kinetics(all_activity, time_window, I_input_times, t_axis, response_type='I', plot=plot,
		                            display=display, save=paths['figures'] + paths['label']))
		for pop in all_activity.keys():
			for k in results2:
				final_results[pop].update({'PSC_' + k: results[pop][k]})
		results.update(PSP_kinetics(all_activity, time_window, I_input_times, t_axis, response_type='I', plot=plot,
		                            display=display, save=paths['figures'] + paths['label']))
		for pop in all_activity.keys():
			for k in results2:
				final_results[pop].update({'PSP_' + k: results[pop][k]})

	# ######################################################################################################################
	# Save data
	# ======================================================================================================================
	if save:
		with open(paths['results'] + 'Results_' + parameter_set.label, 'w') as f:
			pickle.dump(results, f)
		parameter_set.save(paths['parameters'] + 'Parameters_' + parameter_set.label)
