# Supplementary material for: Leveraging heterogeneity for neural computation with fading memory in layer 2/3 cortical microcircuits
Source: PLoS Comput Biol. 2019 Apr 25;15(4):e1006781. doi: 10.1371/journal.pcbi.1006781 (PMC6504118; doi:10.1371/journal.pcbi.1006781)
Supplement: S1 File — (GZ) [file pcbi.1006781.s009.tar.gz › scripts/noise_driven.py]

__author__ = 'duarte'
import sys
sys.path.insert(0, "../")
from auxiliary_fcns import generate_connectivity
from modules.parameters import ParameterSpace, ParameterSet, extract_nestvalid_dict
from modules.net_architect import Network
from modules.io import set_storage_locations
from modules.signals import iterate_obj_list, SpikeList
from modules.input_architect import EncodingLayer
from modules.visualization import set_global_rcParams, plot_histogram
from modules.analysis import characterize_population_activity
import time
import numpy as np
import nest
import cPickle as pickle
import matplotlib.pyplot as pl
import networkx as nx
import itertools

plot = True
display = True
save = True
debug = False

###################################################################################
# Extract parameters from file and build global ParameterSet
# =================================================================================
params_file = '../parameters/noise_driven_dynamics.py'
parameter_set = ParameterSpace(params_file)[0]
parameter_set = parameter_set.clean(termination='pars')

if not isinstance(parameter_set, ParameterSet):
	if isinstance(parameter_set, basestring) or isinstance(parameter_set, dict):
		parameter_set = ParameterSet(parameter_set)
	else:
		raise TypeError("parameter_set must be ParameterSet, string with full path to parameter file or dictionary")

# ######################################################################################################################
# Setup extra variables and parameters
# ======================================================================================================================
if plot:
	set_global_rcParams(parameter_set.kernel_pars['mpl_path'])
paths = set_storage_locations(parameter_set, save)

np.random.seed(parameter_set.kernel_pars['np_seed'])
results = dict()

# ######################################################################################################################
# Generate connectivity (for structural heterogeneity)
# ======================================================================================================================
if hasattr(parameter_set.connection_pars, 'pre_computedW'):
	if np.any(parameter_set.connection_pars.pre_computedW):
		# replace tuples with real connectivity
		pre_computedW = []
		for idx_c, conn in enumerate(parameter_set.connection_pars.pre_computedW):
			print parameter_set.connection_pars.synapse_types[idx_c], conn
			if conn is not None:
				pre_computedW.append(generate_connectivity(**conn[1])[1])
		parameter_set.connection_pars.pre_computedW = pre_computedW
elif hasattr(parameter_set.kernel_pars, 'pre_computedW'):
	if np.any(parameter_set.kernel_pars.pre_computedW):
		# replace tuples with real connectivity
		conns = parameter_set.kernel_pars.pre_computedW
		# parameter_set.connection_pars.update({'pre_computedW': []})
		pre_computedW = []
		for idx_c, conn in enumerate(parameter_set.connection_pars.synapse_names):
			if conns[conn] is not None:
				pre_computedW.append(generate_connectivity(**conns[conn][1])[1])
		parameter_set.connection_pars.update({'pre_computedW': pre_computedW})

# ######################################################################################################################
# Set kernel and simulation parameters
# ======================================================================================================================
print '\nRuning ParameterSet {0}'.format(parameter_set.label)
nest.ResetKernel()
nest.set_verbosity('M_WARNING')
nest.SetKernelStatus(extract_nestvalid_dict(parameter_set.kernel_pars.as_dict(), param_type='kernel'))

# ######################################################################################################################
# Build network
# ======================================================================================================================
net = Network(parameter_set.net_pars)

# ######################################################################################################################
# Randomize initial variable values
# ======================================================================================================================
for idx, n in enumerate(list(iterate_obj_list(net.populations))):
	if hasattr(parameter_set.net_pars, "randomize_neuron_pars"):
		randomize = parameter_set.net_pars.randomize_neuron_pars[idx]
		for k, v in randomize.items():
			n.randomize_initial_states(k, randomization_function=v[0], **v[1])

if hasattr(parameter_set.kernel_pars, 'I_e'):
	nest.SetStatus(net.populations[0].gids, {'I_e': parameter_set.kernel_pars.I_e})
# print nest.GetStatus(net.populations[0].gids, 'I_e')
# ######################################################################################################################
# Build and connect input
# ======================================================================================================================
enc_layer = EncodingLayer(parameter_set.encoding_pars)
enc_layer.connect(parameter_set.encoding_pars, net)

# ######################################################################################################################
# Set-up Analysis
# ======================================================================================================================
net.connect_devices()

# ######################################################################################################################
# Connect Network
# ======================================================================================================================
net.connect_populations(parameter_set.connection_pars, progress=True)

# ######################################################################################################################
# Simulate
# ======================================================================================================================
if parameter_set.kernel_pars.transient_t:
	net.simulate(parameter_set.kernel_pars.transient_t)
	net.flush_records()

net.simulate(parameter_set.kernel_pars.sim_time + parameter_set.kernel_pars.resolution)

# ######################################################################################################################
# Extract and store data
# ======================================================================================================================
analysis_interval = [parameter_set.kernel_pars.transient_t,
                     parameter_set.kernel_pars.transient_t + parameter_set.kernel_pars.sim_time]
net.extract_population_activity(t_start=analysis_interval[0], t_stop=analysis_interval[1])
net.extract_network_activity()

# ######################################################################################################################
# Analyse / plot data
# ======================================================================================================================
parameter_set.analysis_pars.pop('label')
start_analysis = time.time()
results.update(characterize_population_activity(net, parameter_set, analysis_interval, epochs=None,
                                                color_map='jet', plot=plot,
                                                display=display, save=paths['figures']+paths['label'],
                                                color_subpop=True, analysis_pars=parameter_set.analysis_pars))
print "\nElapsed time (state characterization): {0}".format(str(time.time() - start_analysis))


for pops in net.population_names:
	if pops in results['analog_activity'].keys():
		if 'mean_I_ex' in results['analog_activity'][pops].keys():
			print pops

			# calculate EI ratios
			inh = np.array(results['analog_activity'][pops]['mean_I_in'])
			exc = np.array(results['analog_activity'][pops]['mean_I_ex'])
			ei_ratios = np.abs(np.abs(inh) - np.abs(exc))
			ei_ratios_corrected = np.abs(np.abs(inh - np.mean(inh)) - np.abs(exc - np.mean(exc)))
			print "EI amplitude difference: {0} +- {1}".format(str(np.mean(ei_ratios)), str(np.std(ei_ratios)))
			print "EI amplitude difference (amplitude corrected): {0} +- {1}".format(str(np.mean(ei_ratios_corrected)),
			                                                                         str(np.std(ei_ratios_corrected)))
			results['analog_activity'][pops].update({'IE_ratio': np.mean(ei_ratios)})
			results['analog_activity'][pops].update({'IE_ratio_corrected': np.mean(ei_ratios_corrected)})

			# calculate distance from threshold
			recorded_ids = list(results['analog_activity'][pops]['recorded_neurons'])
			thresholds = np.array(nest.GetStatus(recorded_ids, 'V_th'))
			mean_v = results['analog_activity'][pops]['mean_V_m']
			results['analog_activity'][pops].update({'d_th': mean_v - thresholds})

# effective balance
for n_pop in net.populations:
	analogs = n_pop.analog_activity


# ######################################################################################################################
# Save data
# ======================================================================================================================
if save:
	with open(paths['results'] + 'Results_' + parameter_set.label, 'w') as f:
		pickle.dump(results, f)
	parameter_set.save(paths['parameters'] + 'Parameters_' + parameter_set.label)

if display:
	pl.show()
