# Supplementary material for: Leveraging heterogeneity for neural computation with fading memory in layer 2/3 cortical microcircuits
Source: PLoS Comput Biol. 2019 Apr 25;15(4):e1006781. doi: 10.1371/journal.pcbi.1006781 (PMC6504118; doi:10.1371/journal.pcbi.1006781)
Supplement: S1 File — (GZ) [file pcbi.1006781.s009.tar.gz › read_data/populationRTF_subthreshold.py]

__author__ = 'duarte'
from modules.parameters import ParameterSpace, copy_dict, clean_array
from modules.visualization import *
from modules.io import set_project_paths
from defaults.paths import paths
from modules.signals import empty
import matplotlib.pyplot as pl
import cPickle as pickle
import scipy.spatial as sp


"""
neuron_RTF
- read and plot rate transfer functions
"""

# data parameters
project = 'heterogeneity_initial'
condition = 'normal'

# set defaults and paths
set_project_paths(project)
set_global_rcParams(paths['local']['matplotlib_rc'])

data_types = ['HOM', 'HET1', 'HET2', 'HET3', 'HETall']
neuron_types = ['E', 'I1', 'I2']
results_of_interest = ['mean_V_m', 'IE_ratio', 'IE_ratio_corrected', 'mean_G_syn_tot', 'EI_CC', 'd_th', 'V_free',
                       'd_th_free']

axes_labels = [r'$\langle\mathrm{V_{m}}\rangle$', r'$\langle | \mathrm{I_{in}} - \mathrm{I_{ex}} | \rangle$',
               r'$\langle | \mathrm{I_{in}} - \mathrm{I_{ex}} | \rangle$', r'$\langle\mathrm{G_{tot}}\rangle$',
               r'$\mathrm{CC_{IE}}$', r'$|\langle\mathrm{V_{m}}\rangle - \mathrm{V_{th}}|$',
               r'$\langle\mathrm{V_{free}}\rangle$', r'$\langle\mathrm{V_{free}}\rangle$', r'$|\langle\mathrm{V_{'
                                                                                        r'free}}\rangle - \mathrm{'
                                                                         r'V_{th}}|$']

# is_tuple = [True, True, False, False, False]
is_array = [True, False, False, True, True, True, True, True]

# Extract all the data
results_arrays = {k: {} for k in data_types}
for idx_type, data_type in enumerate(data_types):
	data_path = '/media/neuro/Data/Heterogeneity_NEW/population_RTF/'
	data_label = 'populationRTF_{0}_{1}'.format(condition, data_type)
	results_path = data_path + data_label + '/Results/'

	try:
		# re-create ParameterSpace
		pars_file = data_path + data_label + '_ParameterSpace.py'
		pars = ParameterSpace(pars_file)

		# print the full nested structure of the results dictionaries
		pars.print_stored_keys(results_path)
	except:
		continue
	results_arrays[data_type].update({k: {} for k in neuron_types})

	for idx, neuron in enumerate(neuron_types):
		key_sets = ['analog_activity/{0}/{1}'.format(neuron, k) for k in results_of_interest]

		results_arrays[data_type][neuron].update({k: {} for k in results_of_interest})

		for ctr, result in enumerate(results_of_interest):
			print "\n\n- Harvesting {0} [{1}]".format(result, neuron)

			if is_array[ctr]:
				d = clean_array(pars.harvest(results_path, key_set=key_sets[ctr])[1])
				d_mean = np.empty(d.shape)
				d_std = np.empty(d.shape)
				for idxx, v in np.ndenumerate(d):
					if v is not None and not empty(v):
						d_mean[idxx] = np.mean(v)
						d_std[idxx] = np.std(v)
					else:
						d_mean[idxx] = np.nan
						d_std[idxx] = np.nan
				d_mean = clean_array(d_mean).astype(float)
				d_std = clean_array(d_std).astype(float)
				# results_arrays[data_type][neuron][result].update({'stds': d_std})

			else:
				d_mean = clean_array(pars.harvest(results_path, key_set='{0}/{1}'.format(neuron, result))[1]).astype(
					float)
				d_std = np.zeros_like(d_mean)
			if result == 'd_th':
				d_mean = np.abs(d_mean)

			results_arrays[data_type][neuron][result].update({'means': d_mean})
			results_arrays[data_type][neuron][result].update({'stds': d_std})

# Plot

# data_types.pop(-1)

colors = [(0., 0., 1.), (1., 0., 0.), (231. / 255., 101. / 255., 0.)] #['blue', 'red', 'Orange']
markers = ['o', 's', 'D', 'v', '^']
figures = [pl.figure() for _ in data_types]
axes = [[[] for _ in results_of_interest] for _ in figures]
for iidx, fig in enumerate(figures):
	fig.suptitle(data_types[iidx])
	for ctr, result in enumerate(results_of_interest):
		axes[iidx][ctr] = fig.add_subplot(3, 3, ctr+1)

for idx_type, data_type in enumerate(data_types):

	for idx, neuron in enumerate(neuron_types):

		if data_type in results_arrays.keys():
			if neuron in results_arrays[data_type].keys():
				# analyse and plot
				fig = figures[0]
				# fig.suptitle('Population transfer functions')

				for ctr, result in enumerate(results_of_interest):
					ax = axes[idx_type][ctr]

					d_mean = results_arrays[data_type][neuron][result]['means']
					d_std = results_arrays[data_type][neuron][result]['stds']

					plot_x = []
					plot_y = []
					for idxxx, xxx in enumerate(pars.parameter_axes['xticks']):
						plot_x.append(xxx + np.random.uniform(0., 0.5, len(d_mean[idxxx, :])))
						plot_y.append(d_mean[idxxx, :])

					ax.plot(plot_x, plot_y, marker=markers[idx_type], lw=0, c=colors[idx], ms=6, alpha=0.7, label=r'${0}$'.format(
						data_type))

					ax.plot(pars.parameter_axes['xticks'][~np.isnan(np.nanmean(d_mean, 1))],
					        np.nanmean(d_mean, 1)[~np.isnan(np.nanmean(d_mean, 1))], c=colors[idx], lw=3)
					# ax.fill_between(pars.parameter_axes['xticks'], np.nanmean(d_mean, 1) - np.nanmean(d_std, 1), np.nanmean(
					# 	d_mean, 1) + np.nanmean(d_std, 1), facecolor=colors[idx], alpha=0.1)

					ax.set_xlabel(r'$\nu_{\mathrm{in}} [sps]$')
					ax.set_ylabel(axes_labels[ctr])
					ax.set_xlim([min(pars.parameter_axes['xticks']), max(pars.parameter_axes['xticks'])])
pl.legend()
pl.show()

########################################################################################################################
neuron = 'I2'

for neuron in neuron_types:
	fig = pl.figure(figsize=(6, 6))
	ax = fig.add_subplot(111)

	v_free = [results_arrays[x][neuron]['d_th']['means'] for x in data_types]
	v_std = [results_arrays[x][neuron]['d_th']['stds'] for x in data_types]

	for idx, data in enumerate(v_free):
		ax.plot(pars.parameter_axes['xticks'][~np.isnan(np.nanmean(data, 1))],
		        np.nanmean(data, 1)[~np.isnan(np.nanmean(data, 1))], marker=markers[idx],
		        c=colors[neuron_types.index(neuron)], label=r'${0}$'.format(data_types[idx]))
		# ax.fill_between(pars.parameter_axes['xticks'], np.nanmean(data, 1) - np.nanmean(v_std[idx], 1),
		#                 np.nanmean(data, 1) + np.nanmean(v_std[idx], 1), facecolor=colors[neuron_types.index(neuron)], alpha=0.1)
		ax.set_xlabel(r'$\nu_{\mathrm{in}} [sps]$')
		ax.set_ylabel(r'$|\langle\mathrm{V_{m}}\rangle - \mathrm{V_{th}}|$')
		ax.set_xlim([0., 25.])

pl.legend()
pl.show()

########################################################################################################################
data_types = ['HOM', 'HET1', 'HET2', 'HET3', 'HETall']
dth_data = []
iex_data = []
iin_data = []
# ie_data = []

data_index = np.where(pars.parameter_axes['xticks'] == 10.)[0][0] # input rate = 10

for idx_type, data_type in enumerate(data_types):
	data_path = '/media/neuro/Data/Heterogeneity_NEW/population_RTF/'
	data_label = 'populationRTF_{0}_{1}'.format(condition, data_type)
	results_path = data_path + data_label + '/Results/'

	try:
		# re-create ParameterSpace
		pars_file = data_path + data_label + '_ParameterSpace.py'
		pars = ParameterSpace(pars_file)

		# print the full nested structure of the results dictionaries
		pars.print_stored_keys(results_path)
	except:
		continue

	d_th = pars.harvest(results_path, key_set='analog_activity/E/d_th')[1]
	dth_data.append(d_th[data_index][0])

	I_ex = pars.harvest(results_path, key_set='analog_activity/E/mean_I_ex')[1]
	iex_data.append(I_ex[data_index][0])

	I_in = pars.harvest(results_path, key_set='analog_activity/E/mean_I_in')[1]
	iin_data.append(I_in[data_index][0])
	#
	# IE_ratio = pars.harvest(results_path, key_set='analog_activity/E/IE_ratio')[1]
	# ie_data.append(IE_ratio[data_index][0])


fig = pl.figure(figsize=(8, 5))
ax2 = fig.add_subplot(111)

#ax1.boxplot(dth_data, notch=1, positions=range(len(dth_data)), vert=1, sym='')
exc = ax2.boxplot(iex_data, notch=1, positions=np.arange(len(dth_data))+1, vert=1, sym='', patch_artist=True)
inh = ax2.boxplot(iin_data, notch=1, positions=np.arange(len(dth_data))+1, vert=1, sym='', patch_artist=True)

for patch in exc['boxes']:
	patch.set_facecolor('b')

for patch in inh['boxes']:
	patch.set_facecolor('r')

ie_data = [np.array(iin_data[x]) + np.array(iex_data[x]) for x in range(len(iin_data))]

for ii in np.arange(len(dth_data))+1:
	ax2.plot(np.random.uniform(ii-0.5, ii+0.5, size=len(ie_data[ii-1])), ie_data[ii-1], '.', ms=4, c='gray')
	ax2.plot(np.random.uniform(ii - 0.3, ii + 0.3, size=len(iex_data[ii-1])), iex_data[ii-1], '.', ms=3,
	         c='b', alpha=0.2)
	ax2.plot(np.random.uniform(ii - 0.3, ii + 0.3, size=len(iin_data[ii-1])), iin_data[ii-1], '.', ms=3,
	         c='r', alpha=0.2)

ax2.plot(np.arange(len(dth_data))+1, [np.mean(x) for x in ie_data], 's', lw=2)

# ax1.set_xticklabels([])
# ax1.set_ylabel(r'$|\langle\mathrm{V_{m}}\rangle - \mathrm{V_{th}}| [mV]$')
ax2.set_ylabel(r'$\langle\mathrm{I^{syn}}\rangle \mathrm{[nA]}$')
ax2.set_xticklabels([r'$\mathrm{' + x + '}$' for x in data_types])
ax2.set_xlim([0.2, 5.8])
pl.show()


########################################################################################################################
########################################################################################################################
data_types = ['HOM', 'HET1', 'HET2', 'HET3', 'HETall']
dth_data = {neuron: [] for neuron in neuron_types}
data_index = np.where(pars.parameter_axes['xticks'] == 10.)[0][0] # input rate = 10

for idx_type, data_type in enumerate(data_types):
	data_path = '/media/neuro/Data/Heterogeneity_NEW/population_RTF/'
	data_label = 'populationRTF_{0}_{1}'.format(condition, data_type)
	results_path = data_path + data_label + '/Results/'

	try:
		# re-create ParameterSpace
		pars_file = data_path + data_label + '_ParameterSpace.py'
		pars = ParameterSpace(pars_file)

		# print the full nested structure of the results dictionaries
		pars.print_stored_keys(results_path)
	except:
		continue

	for neuron in neuron_types:
		d_th = pars.harvest(results_path, key_set='analog_activity/{0}/d_th'.format(neuron))[1]
		dth_data[neuron].append(np.abs(d_th[data_index][0]))


plot_data_types = ['HOM', 'HET_{1}', 'HET_{2}', 'HET_{3}', 'HET']
fig = pl.figure(figsize=(8, 5))
ax1 = fig.add_subplot(111)
positions = {'E': 0.8, 'I1': 1., 'I2': 1.2}
for idx, k in enumerate(neuron_types):
	dth = ax1.boxplot(dth_data[k], notch=1, positions=np.arange(len(dth_data[k]))+positions[k], vert=1, sym='',
	                  patch_artist=True, widths=0.2)

	for patch in dth['boxes']:
		patch.set(facecolor=colors[idx], alpha=0.7)

	for ii, dd in enumerate(dth_data[k]):
		if len(dd) > 100:
			dd = dd[np.random.permutation(len(dd))[:100]]
		ax1.plot(np.random.uniform(ii+positions[k]-0.1, ii+positions[k]+0.1, size=len(dd)), dd, '.', ms=3,
		         c=colors[idx], alpha=0.2)

	pl.draw()
x_axis = np.arange(0, 6, 0.1)
ax1.plot(x_axis, np.ones_like(x_axis)*18., '--', c=colors[0])
ax1.plot(x_axis, np.ones_like(x_axis)*9.2, '--', c=colors[1])
ax1.plot(x_axis, np.ones_like(x_axis)*12.4, '--', c=colors[2])
ax1.set_ylabel(r'$|\langle\mathrm{V_{m}}\rangle - \mathrm{V_{th}}| \mathrm{[mV]}$')
# ax1.set_ylabel(r'$\mathrm{I^{syn}} [nA]$')
ax1.set_xticklabels([r'$\mathrm{' + x + '}$' for x in plot_data_types])
ax1.set_xlim([0.2, 5.8])
pl.show()

########################################################################################################################
# Extract all the data
# results_arrays = {k: {} for k in data_types}
# results_of_interest = ['mean_G_syn_tot', 'EI_CC', 'd_th', 'V_free', 'mean_I_ex', 'mean_I_in']
#
# for idx_type, data_type in enumerate(data_types):
# 	data_path = '/media/neuro/Data/Heterogeneity_NEW/population_RTF/'
# 	data_label = 'populationRTF_{0}_{1}'.format(condition, data_type)
# 	results_path = data_path + data_label + '/Results/'
#
# 	try:
# 		# re-create ParameterSpace
# 		pars_file = data_path + data_label + '_ParameterSpace.py'
# 		pars = ParameterSpace(pars_file)
#
# 		# print the full nested structure of the results dictionaries
# 		pars.print_stored_keys(results_path)
# 	except:
# 		continue
# 	results_arrays[data_type].update({k: {} for k in neuron_types})
# 	for idx, neuron in enumerate(neuron_types):
# 		key_sets = ['analog_activity/{0}/{1}'.format(neuron, k) for k in results_of_interest]
#
# 		results_arrays[data_type][neuron].update({k: {} for k in results_of_interest})
#
# 		for ctr, result in enumerate(results_of_interest):
# 			print "\n\n- Harvesting {0} [{1}]".format(result, neuron)
# 			d = clean_array(pars.harvest(results_path, key_set=key_sets[ctr])[1])
#
# 			results_arrays[data_type][neuron].update({result: d})
