# Supplementary material for: Leveraging heterogeneity for neural computation with fading memory in layer 2/3 cortical microcircuits
Source: PLoS Comput Biol. 2019 Apr 25;15(4):e1006781. doi: 10.1371/journal.pcbi.1006781 (PMC6504118; doi:10.1371/journal.pcbi.1006781)
Supplement: S1 File — (GZ) [file pcbi.1006781.s009.tar.gz › computations/stability_analysis.py]

__author__ = 'duarte'
import sys
sys.path.insert(0, "../")
from auxiliary_fcns import generate_connectivity
from modules.parameters import ParameterSpace, ParameterSet, extract_nestvalid_dict
from modules.net_architect import Network
from modules.io import set_storage_locations
from modules.signals import iterate_obj_list, empty
from modules.input_architect import EncodingLayer
from modules.visualization import set_global_rcParams, TopologyPlots, progress_bar
from modules.analysis import analyse_state_divergence
import time
import numpy as np
import nest
import cPickle as pickle
import matplotlib.pyplot as pl
import itertools


def run(parameter_set, plot=False, display=False, save=True):
	"""
	Determine the stability of the network dynamics with a single perturbation experiment. 
	The main network is cloned and a single extra spike is given to a neuron in the cloned population. 
	The divergence of population states is used to quantify stability
	:param parameter_set: must be consistent with the computation
	:param plot: plot results - either show them or save to file
	:param display: show figures/reports
	:param save: save results
	:return results_dictionary:
	"""

	if not isinstance(parameter_set, ParameterSet):
		if isinstance(parameter_set, basestring) or isinstance(parameter_set, dict):
			parameter_set = ParameterSet(parameter_set)
		else:
			raise TypeError("parameter_set must be ParameterSet, string with full path to parameter file or dictionary")

	# ######################################################################################################################
	# Setup extra variables and parameters
	# ======================================================================================================================
	if plot:
		set_global_rcParams(parameter_set.kernel_pars['mpl_path'])
	paths = set_storage_locations(parameter_set, save)

	np.random.seed(parameter_set.kernel_pars['np_seed'])
	results = dict()

	# ######################################################################################################################
	# Generate connectivity (for structural heterogeneity)
	# ======================================================================================================================
	if hasattr(parameter_set.connection_pars, 'pre_computedW'):
		if np.any(parameter_set.connection_pars.pre_computedW):
			# replace tuples with real connectivity
			pre_computedW = []
			for idx_c, conn in enumerate(parameter_set.connection_pars.pre_computedW):
				print parameter_set.connection_pars.synapse_types[idx_c], conn
				if conn is not None:
					pre_computedW.append(generate_connectivity(**conn[1])[1])
			parameter_set.connection_pars.pre_computedW = pre_computedW
	elif hasattr(parameter_set.kernel_pars, 'pre_computedW'):
		if np.any(parameter_set.kernel_pars.pre_computedW):
			# replace tuples with real connectivity
			conns = parameter_set.kernel_pars.pre_computedW
			# parameter_set.connection_pars.update({'pre_computedW': []})
			pre_computedW = []
			for idx_c, conn in enumerate(parameter_set.connection_pars.synapse_names):
				if conns[conn] is not None:
					pre_computedW.append(generate_connectivity(**conns[conn][1])[1])
			parameter_set.connection_pars.update({'pre_computedW': pre_computedW})

	# ######################################################################################################################
	# Set kernel and simulation parameters
	# ======================================================================================================================
	print '\nRuning ParameterSet {0}'.format(parameter_set.label)
	nest.ResetKernel()
	nest.set_verbosity('M_WARNING')
	nest.SetKernelStatus(extract_nestvalid_dict(parameter_set.kernel_pars.as_dict(), param_type='kernel'))

	# ######################################################################################################################
	# Build network
	# ======================================================================================================================
	net = Network(parameter_set.net_pars)

	# ######################################################################################################################
	# Randomize initial variable values
	# ======================================================================================================================
	for idx, n in enumerate(list(iterate_obj_list(net.populations))):
		if hasattr(parameter_set.net_pars, "randomize_neuron_pars"):
			randomize = parameter_set.net_pars.randomize_neuron_pars[idx]
			for k, v in randomize.items():
				n.randomize_initial_states(k, randomization_function=v[0], **v[1])

	# ######################################################################################################################
	# Connect Network
	# ======================================================================================================================
	net.connect_populations(parameter_set.connection_pars, progress=True)

	# ######################################################################################################################
	# Set-up Analysis
	# ======================================================================================================================
	net.connect_devices()
	net.connect_decoders(parameter_set.decoding_pars)

	###################################################
	# Build and Connect copy network
	# ==================================================
	clone_net = net.clone(parameter_set, devices=True, decoders=True)

	# ######################################################################################################################
	# Build and connect input
	# ======================================================================================================================
	enc_layer = EncodingLayer(parameter_set.encoding_pars)
	enc_layer.connect(parameter_set.encoding_pars, net)

	t_start = time.time()
	for pop_idx, n_enc in enumerate(enc_layer.encoders):
		print "\nReconnecting {0} to {1}".format(n_enc.name, clone_net.population_names[pop_idx])

		conns = nest.GetConnections(source=n_enc.gids)
		st = nest.GetStatus(conns)
		tget_ids = [np.where(np.array(net.populations[pop_idx].gids) == x['target'])[0][0] for x in st]
		new_tget_id = [clone_net.populations[pop_idx].gids[x] for x in tget_ids]
		sources = [nest.GetStatus([xx])[0]['source'] for xx in conns]
		weights = [nest.GetStatus([xx])[0]['weight'] for xx in conns]
		delays = [nest.GetStatus([xx])[0]['delay'] for xx in conns]

		nest.Connect(sources, new_tget_id, conn_spec={'rule': 'one_to_one'},
		             syn_spec={'model': st[0]['synapse_model'], 'weight': weights, 'delay': delays,
		                       'receptor_type': 1})
		print "Elapsed time: {0} s".format(str(time.time() - t_start))

	perturb_population_idx = net.population_names.index(parameter_set.kernel_pars.perturb_population)
	perturb_gids = np.random.permutation(clone_net.populations[perturb_population_idx].gids)[
	               :parameter_set.kernel_pars.perturb_n]
	perturbation_generator = nest.Create('spike_generator', 1,
	                                     {'spike_times': [
		                                     parameter_set.kernel_pars.perturbation_time + parameter_set.kernel_pars.transient_t],
		                                     'spike_weights': [1.]})
	parrot = nest.Create('parrot_neuron', 1)
	nest.Connect(perturbation_generator, parrot)
	nest.Connect(parrot, list(perturb_gids), syn_spec={'model': 'EE',
	                                                   'weight': parameter_set.kernel_pars.perturbation_spike_weight,
	                                                   'receptor_type': 1})

	######################################################################################
	# Simulate
	# ====================================================================================
	if parameter_set.kernel_pars.transient_t:
		net.simulate(parameter_set.kernel_pars.transient_t)

		net.extract_population_activity(t_start=0., t_stop=parameter_set.kernel_pars.transient_t -
		                                                   parameter_set.kernel_pars.resolution)
		clone_net.extract_population_activity(t_start=0., t_stop=parameter_set.kernel_pars.transient_t -
		                                                         parameter_set.kernel_pars.resolution)
		net.extract_network_activity()
		clone_net.extract_network_activity()

		# make sure the target neuron is active (single target only)
		ctr = 0
		timeout = 1000
		while not clone_net.spiking_activity[perturb_population_idx][int(perturb_gids[0])].mean_rate():
			perturb_gids = np.random.permutation(clone_net.populations[perturb_population_idx].gids)[
			               :parameter_set.kernel_pars.perturb_n]
			ctr += 1
			if ctr >= timeout:
				print("Active neuron couldn't be found")
				break

		net.flush_records()
		clone_net.flush_records()

	print "\nSimulation time = {0} ms".format(str(parameter_set.kernel_pars.sim_time))
	net.simulate(parameter_set.kernel_pars.sim_time + parameter_set.kernel_pars.resolution)

	######################################################################################
	# Extract and store data
	# ===================================================================================
	net.extract_population_activity(t_start=parameter_set.kernel_pars.transient_t,
	                                t_stop=parameter_set.kernel_pars.transient_t + parameter_set.kernel_pars.sim_time)
	net.extract_network_activity()
	net.flush_records(decoders=False)

	clone_net.extract_population_activity(t_start=parameter_set.kernel_pars.transient_t,
	                                      t_stop=parameter_set.kernel_pars.transient_t + parameter_set.kernel_pars.sim_time)
	clone_net.extract_network_activity()
	clone_net.flush_records(decoders=False)

	#######################################################################################
	# Extract response matrices
	# =====================================================================================
	analysis_interval = [parameter_set.kernel_pars.transient_t,
	                     parameter_set.kernel_pars.sim_time + parameter_set.kernel_pars.transient_t]
	# Extract merged responses
	if not empty(net.merged_populations):
		net.merge_population_activity(start=analysis_interval[0], stop=analysis_interval[1], save=True)
	if not empty(clone_net.merged_populations):
		clone_net.merge_population_activity(start=analysis_interval[0], stop=analysis_interval[1], save=True)

	for ctr, n_pop in enumerate(list(itertools.chain(*[net.merged_populations, net.populations,
	                                                   clone_net.merged_populations, clone_net.populations]))):
		if n_pop.decoding_layer is not None:
			n_pop.decoding_layer.extract_activity(start=analysis_interval[0], stop=analysis_interval[1], save=True)

	#######################################################################################
	# Analyse results
	# =====================================================================================
	results['perturbation'] = {}
	results['perturbation'].update(analyse_state_divergence(parameter_set, net, clone_net, plot=plot, display=display,
	                                                        save=paths['figures'] + paths['label']))

	# ######################################################################################################################
	# Save data
	# ======================================================================================================================
	if save:
		with open(paths['results'] + 'Results_' + parameter_set.label, 'w') as f:
			pickle.dump(results, f)
		parameter_set.save(paths['parameters'] + 'Parameters_' + parameter_set.label)
