# Supplementary material for: Leveraging heterogeneity for neural computation with fading memory in layer 2/3 cortical microcircuits
Source: PLoS Comput Biol. 2019 Apr 25;15(4):e1006781. doi: 10.1371/journal.pcbi.1006781 (PMC6504118; doi:10.1371/journal.pcbi.1006781)
Supplement: S1 File — (GZ) [file pcbi.1006781.s009.tar.gz › computations/characterize_state_transition.py]

__author__ = 'duarte'
from modules.parameters import ParameterSet, ParameterSpace, extract_nestvalid_dict
from modules.input_architect import EncodingLayer, StimulusSet, InputSignalSet, InputNoise
from modules.net_architect import Network
from modules.io import set_storage_locations
from modules.signals import iterate_obj_list, empty, SpikeList, smooth
from modules.visualization import set_global_rcParams, plot_input_example, InputPlots, plot_histogram, progress_bar, get_cmap
from modules.analysis import characterize_population_activity, compute_timescale
import cPickle as pickle
import numpy as np
from scipy.signal import argrelextrema
import matplotlib.pyplot as pl
import itertools
import sklearn.decomposition as sk
import time
import sys
sys.path.insert(0, "../")
from auxiliary_fcns import generate_connectivity, evaluate_capacity
import nest


def run(parameter_set, plot=False, display=False, save=True):
	"""
	Measure and characterize the circuit's processing capacity
	:param parameter_set: must be consistent with the computation
	:param plot: plot results - either show them or save to file
	:param display: show figures/reports
	:param save: save results
	:return results_dictionary:
	"""
	if not isinstance(parameter_set, ParameterSet):
		if isinstance(parameter_set, basestring) or isinstance(parameter_set, dict):
			parameter_set = ParameterSet(parameter_set)
		else:
			raise TypeError("parameter_set must be ParameterSet, string with full path to parameter file or dictionary")
	# ######################################################################################################################
	# Setup extra variables and parameters
	# ======================================================================================================================
	if plot:
		set_global_rcParams(parameter_set.kernel_pars['mpl_path'])
	paths = set_storage_locations(parameter_set, save)

	np.random.seed(parameter_set.kernel_pars['np_seed'])
	results = dict(quiet=dict(), active=dict())

	# ######################################################################################################################
	# Generate connectivity (for structural heterogeneity)
	# ======================================================================================================================
	if hasattr(parameter_set.connection_pars, 'pre_computedW'):
		if np.any(parameter_set.connection_pars.pre_computedW):
			# replace tuples with real connectivity
			pre_computedW = []
			for idx_c, conn in enumerate(parameter_set.connection_pars.pre_computedW):
				print parameter_set.connection_pars.synapse_types[idx_c], conn
				if conn is not None:
					pre_computedW.append(generate_connectivity(**conn[1])[1])
			parameter_set.connection_pars.pre_computedW = pre_computedW
	elif hasattr(parameter_set.kernel_pars, 'pre_computedW'):
		if np.any(parameter_set.kernel_pars.pre_computedW):
			# replace tuples with real connectivity
			conns = parameter_set.kernel_pars.pre_computedW
			# parameter_set.connection_pars.update({'pre_computedW': []})
			pre_computedW = []
			for idx_c, conn in enumerate(parameter_set.connection_pars.synapse_names):
				if conns[conn] is not None:
					pre_computedW.append(generate_connectivity(**conns[conn][1])[1])
			parameter_set.connection_pars.update({'pre_computedW': pre_computedW})

	# ######################################################################################################################
	# Set kernel and simulation parameters
	# ======================================================================================================================
	print '\nRuning ParameterSet {0}'.format(parameter_set.label)
	nest.ResetKernel()
	nest.set_verbosity('M_WARNING')
	nest.SetKernelStatus(extract_nestvalid_dict(parameter_set.kernel_pars.as_dict(), param_type='kernel'))

	# ######################################################################################################################
	# Build network
	# ======================================================================================================================
	net = Network(parameter_set.net_pars)

	# ######################################################################################################################
	# Randomize initial variable values
	# ======================================================================================================================
	for idx, n in enumerate(list(iterate_obj_list(net.populations))):
		if hasattr(parameter_set.net_pars, "randomize_neuron_pars"):
			randomize = parameter_set.net_pars.randomize_neuron_pars[idx]
			for k, v in randomize.items():
				n.randomize_initial_states(k, randomization_function=v[0], **v[1])

	# ######################################################################################################################
	# Build and connect input
	# ======================================================================================================================
	if hasattr(parameter_set, "input_pars"):
		# Current input (need to build noise signal)
		total_stimulation_time = parameter_set.kernel_pars.sim_time + parameter_set.kernel_pars.transient_t + 500.
		input_noise = InputNoise(parameter_set.input_pars.noise,
		                         start_time=parameter_set.kernel_pars.transient_t + 500.,
		                         stop_time=total_stimulation_time)
		input_noise.generate()
		input_noise.re_seed(parameter_set.kernel_pars.np_seed)

		if plot:
			inp_plot = InputPlots(stim_obj=None, input_obj=None, noise_obj=input_noise)
			inp_plot.plot_noise_component(display=display, save=False)

		enc_layer = EncodingLayer(parameter_set.encoding_pars, signal=input_noise)
		enc_layer.connect(parameter_set.encoding_pars, net)

	# ######################################################################################################################
	# Set-up Analysis
	# ======================================================================================================================
	net.connect_devices()
	if hasattr(parameter_set, "decoding_pars"):
		net.connect_decoders(parameter_set.decoding_pars)

	# Attach decoders to input encoding populations
	if not empty(enc_layer.encoders) and hasattr(parameter_set.encoding_pars, "input_decoder") and \
					parameter_set.encoding_pars.input_decoder is not None:
		enc_layer.connect_decoders(parameter_set.encoding_pars.input_decoder)

	# ######################################################################################################################
	# Connect Network
	# ======================================================================================================================
	net.connect_populations(parameter_set.connection_pars, progress=True)

	# ######################################################################################################################
	# Simulate
	# ======================================================================================================================
	# if parameter_set.kernel_pars.transient_t:
	# 	net.simulate(parameter_set.kernel_pars.transient_t)
	# 	net.flush_records()

	net.simulate(500. + parameter_set.kernel_pars.transient_t + parameter_set.kernel_pars.sim_time + \
	             parameter_set.kernel_pars.resolution)

	# ######################################################################################################################
	# Extract and store data
	# ======================================================================================================================
	analysis_interval = [500.,
	                     500. + parameter_set.kernel_pars.transient_t + parameter_set.kernel_pars.sim_time]
	net.extract_population_activity(t_start=analysis_interval[0], t_stop=analysis_interval[1])
	net.extract_network_activity()

	# ######################################################################################################################
	# Analyse / plot data
	# ======================================================================================================================
	parameter_set.analysis_pars.pop('label')

	###################################################################
	# global parameters
	###################################################################
	colors = [(0., 0., 1.), (1., 0., 0.), (231. / 255., 101. / 255., 0.)]

	####################################################################
	# analyse population activity - idle state
	###################################################################
	# start_analysis = time.time()
	print "Analysing quiet state"
	analysis_interval1 = [500, 500 + parameter_set.kernel_pars.transient_t]
	results['quiet'].update(characterize_population_activity(net, parameter_set, analysis_interval1, epochs=None,
	                                                         color_map='Accent', plot=plot, color_subpop=True,
	                                                         display=display,
	                                                         save=paths['figures'] + paths['label'] + 'quiet',
	                                                         analysis_pars=parameter_set.analysis_pars.activity))
	slE = net.populations[0].spiking_activity.spike_counts(analysis_interval1[1] - analysis_interval1[0])
	slI1 = net.populations[1].spiking_activity.spike_counts(analysis_interval1[1] - analysis_interval1[0])
	slI2 = net.populations[2].spiking_activity.spike_counts(analysis_interval1[1] - analysis_interval1[0])
	results['quiet']['spiking_activity'].update({'EI_counts': (np.sum(slE), np.sum(slI1) + np.sum(slI2))})

	for pops in net.population_names:
		if pops in results['quiet']['analog_activity'].keys():
			if 'mean_I_ex' in results['quiet']['analog_activity'][pops].keys():
				print pops

				# calculate EI ratios
				inh = np.array(results['quiet']['analog_activity'][pops]['mean_I_in'])
				exc = np.array(results['quiet']['analog_activity'][pops]['mean_I_ex'])
				ei_ratios = np.abs(np.abs(inh) - np.abs(exc))
				ei_ratios_corrected = np.abs(np.abs(inh - np.mean(inh)) - np.abs(exc - np.mean(exc)))
				print "EI amplitude difference: {0} +- {1}".format(str(np.mean(ei_ratios)), str(np.std(ei_ratios)))
				print "EI amplitude difference (amplitude corrected): {0} +- {1}".format(
					str(np.mean(ei_ratios_corrected)),
					str(np.std(ei_ratios_corrected)))
				results['quiet']['analog_activity'][pops].update({'IE_ratio': np.mean(ei_ratios)})
				results['quiet']['analog_activity'][pops].update({'IE_ratio_corrected': np.mean(ei_ratios_corrected)})

				# calculate distance from threshold
				recorded_ids = list(results['quiet']['analog_activity'][pops]['recorded_neurons'])
				thresholds = np.array(nest.GetStatus(recorded_ids, 'V_th'))
				mean_v = results['quiet']['analog_activity'][pops]['mean_V_m']
				results['quiet']['analog_activity'][pops].update({'d_th': mean_v - thresholds})

	# effective balance
	# results['quiet'].update({'effective_g': {}})
	# for idx, n_pop in enumerate(net.populations):
	# 	exc = n_pop.analog_activity[n_pop.analog_activity_names.index('I_ex')].time_slice(analysis_interval1[0],
	# 	                                                                                  analysis_interval1[1])
	# 	inh = n_pop.analog_activity[n_pop.analog_activity_names.index('I_in')].time_slice(analysis_interval1[0],
	# 	                                                                                  analysis_interval1[1])
	# 	gamma = []
	# 	for id in exc.id_list():
	# 		g = np.trapz(np.abs(inh[id].raw_data())) / np.trapz(np.abs(exc[id].raw_data()))
	# 		gamma.append(g)
	# 	results['quiet']['effective_g'].update({n_pop.name: gamma})

	# vm fluctuations
	results['quiet'].update({'means_v': {}, 'vars_v': {}, 'cvs_v': {}, 'tau_int_ACC': {}, 'exp_fit_ACC': {},
	                         'tau_PSD_PCA': {}, 'tau_PSD': {}, 'dimensionality': {}})
	for n_pop in net.populations:
		vm = n_pop.analog_activity[n_pop.analog_activity_names.index('V_m')].time_slice(analysis_interval1[0],
		                                                                                analysis_interval1[1])
		time_axis = np.arange(0., analysis_interval1[1] - analysis_interval1[0], 0.1)

		# mean and variance of vm
		# means = []
		# variances = []
		# cv = []
		# for n_neuron in range(vm.as_array().shape[0]):
		# 	means.append(np.mean(vm.as_array()[n_neuron, :]))
		# 	variances.append(np.var(vm.as_array()[n_neuron, :]))
		# 	cv.append(np.std(vm.as_array()[n_neuron, :]) / np.abs(np.mean(vm.as_array()[n_neuron, :])))
		# 	if display:
		# 		progress_bar(float(n_neuron + 1) / float(vm.as_array().shape[0]))
		# results['quiet']['means_v'].update({n_pop.name: means})
		# results['quiet']['vars_v'].update({n_pop.name: variances})
		# results['quiet']['cvs_v'].update({n_pop.name: cv})

		# intrinsic timescales based on ACF
		# acc, mean_fit, acc_function, timescales = compute_timescale(vm.as_array(), time_axis, max_lag=1000, plot=plot,
		# 	display=display, save=paths['figures'] + paths['label'] + 'quiet_{0}'.format(n_pop.name))
		#
		# results['quiet']['tau_int_ACC'].update({n_pop.name: timescales})
		# results['quiet']['exp_fit_ACC'].update({n_pop.name: mean_fit})

		pca_obj = sk.PCA(n_components=vm.as_array().shape[0])
		X = pca_obj.fit_transform(vm.as_array().T)
		print "Explained Variance (first 3 components): %s" % str(pca_obj.explained_variance_ratio_[:3])

		# Dimensionality
		dimensionality = 1. / np.sum((pca_obj.explained_variance_ratio_ ** 2))
		print "Effective dimensionality: %s" % str(dimensionality)
		results['quiet']['dimensionality'].update({n_pop.name: dimensionality})

		# pca_space = X[:, :int(round(dimensionality))]
		# taus = []
		# for i in range(int(round(dimensionality))):
		# 	a = pca_space[:, i]
		# 	length = len(a)
		# 	dt = 1.
		# 	f = np.fft.fftfreq(length, d=dt)
		# 	ffts = np.abs(np.fft.fft(a)) ** 2.
		#
		# 	x = f[1:length / 2]
		# 	y = ffts[1:length / 2]
		# 	y_sm = smooth(y, window='hamming')
		#
		# 	minima_idx = argrelextrema(y_sm, np.less)
		# 	minima_idx = minima_idx[minima_idx < len(y)]
		#
		# 	minima = y_sm[minima_idx[:-10]]
		# 	x_minima = x[minima_idx[:-10]]
		#
		# 	# first minima value close to zero
		# 	dff = np.diff(np.diff(minima))
		# 	dff_min = argrelextrema(dff, np.less)[0][1]  # take index 0 if differences are large...
		#
		# 	print "TimeScale [PowerSpectrum - PCA] = {0} ms".format(str(1. / x_minima[dff_min]))
		# 	taus.append(1. / x_minima[dff_min])
		# results['quiet']['tau_PSD_PCA'].update({n_pop.name: taus})

		# taus = []
		# for i in range(vm.as_array().shape[0]):
		# 	a = vm.as_array()[i, :]
		# 	length = len(a)
		# 	dt = 1.
		# 	f = np.fft.fftfreq(length, d=dt)
		# 	ffts = np.abs(np.fft.fft(a)) ** 2.
		#
		# 	x = f[1:length / 2]
		# 	y = ffts[1:length / 2]
		# 	y_sm = smooth(y, window='hamming')
		#
		# 	minima_idx = argrelextrema(y_sm, np.less)
		# 	minima_idx = minima_idx[minima_idx < len(y)]
		#
		# 	minima = y_sm[minima_idx[:-10]]
		# 	x_minima = x[minima_idx[:-10]]
		#
		# 	print "TimeScale [PowerSpectrum] = {0} ms".format(str(1. / x_minima[dff_min]))
		# 	taus.append(1. / x_minima[dff_min])
		# results['quiet']['tau_PSD'].update({n_pop.name: taus})

	# effective tau
	# results['quiet'].update({'effective_tau': {}, 'tau_0': {}})
	# for n_pop in net.populations:
	# 	g_total = n_pop.analog_activity[n_pop.analog_activity_names.index('G_syn_tot')].time_slice(
	# 		analysis_interval1[0],
	# 		analysis_interval1[1])
	#
	# 	tau_eff = []
	# 	tau_0 = []
	# 	for neuron_id in g_total.id_list():
	# 		g_tot = g_total[neuron_id].raw_data()
	# 		g_leak = nest.GetStatus([neuron_id])[0]['g_L']
	# 		capacitance = nest.GetStatus([neuron_id])[0]['C_m']
	# 		tau_eff.append(capacitance / g_tot + g_leak)
	# 		tau_0.append(capacitance / g_leak)
	#
	# 	results['quiet']['effective_tau'].update({n_pop.name: tau_eff})
	# 	results['quiet']['tau_0'].update({n_pop.name: tau_0})

	# print "\nElapsed time (quiet state characterization): {0}".format(str(time.time() - start_analysis))

	##############################################################################
	# analyse population activity - active state
	##############################################################################
	print "\n\nAnalysing active state"
	analysis_interval2 = [parameter_set.kernel_pars.transient_t + 500., parameter_set.kernel_pars.transient_t +
	                      parameter_set.kernel_pars.sim_time + 500.]
	results['active'].update(characterize_population_activity(net, parameter_set, analysis_interval2, epochs=None,
	                                                          color_map='Accent', plot=plot, color_subpop=True,
	                                                          display=display,
	                                                          save=paths['figures'] + paths['label'] + 'active',
	                                                          analysis_pars=parameter_set.analysis_pars.activity))
	slE = net.populations[0].spiking_activity.spike_counts(analysis_interval2[1] - analysis_interval2[0])
	slI1 = net.populations[1].spiking_activity.spike_counts(analysis_interval2[1] - analysis_interval2[0])
	slI2 = net.populations[2].spiking_activity.spike_counts(analysis_interval2[1] - analysis_interval2[0])
	results['active']['spiking_activity'].update({'EI_counts': (np.sum(slE), np.sum(slI1) + np.sum(slI2))})

	for pops in net.population_names:
		if pops in results['active']['analog_activity'].keys():
			if 'mean_I_ex' in results['active']['analog_activity'][pops].keys():
				print pops

				# calculate EI ratios
				inh = np.array(results['active']['analog_activity'][pops]['mean_I_in'])
				exc = np.array(results['active']['analog_activity'][pops]['mean_I_ex'])
				ei_ratios = np.abs(np.abs(inh) - np.abs(exc))
				ei_ratios_corrected = np.abs(np.abs(inh - np.mean(inh)) - np.abs(exc - np.mean(exc)))
				print "EI amplitude difference: {0} +- {1}".format(str(np.mean(ei_ratios)), str(np.std(ei_ratios)))
				print "EI amplitude difference (amplitude corrected): {0} +- {1}".format(
					str(np.mean(ei_ratios_corrected)),
					str(np.std(ei_ratios_corrected)))
				results['active']['analog_activity'][pops].update({'IE_ratio': np.mean(ei_ratios)})
				results['active']['analog_activity'][pops].update({'IE_ratio_corrected': np.mean(ei_ratios_corrected)})

				# calculate distance from threshold
				recorded_ids = list(results['active']['analog_activity'][pops]['recorded_neurons'])
				thresholds = np.array(nest.GetStatus(recorded_ids, 'V_th'))
				mean_v = results['active']['analog_activity'][pops]['mean_V_m']
				results['active']['analog_activity'][pops].update({'d_th': mean_v - thresholds})

	# effective balance
	# results['active'].update({'effective_g': {}})
	# for idx, n_pop in enumerate(net.populations):
	# 	exc = n_pop.analog_activity[n_pop.analog_activity_names.index('I_ex')].time_slice(analysis_interval2[0],
	# 	                                                                                  analysis_interval2[1])
	# 	inh = n_pop.analog_activity[n_pop.analog_activity_names.index('I_in')].time_slice(analysis_interval2[0],
	# 	                                                                                  analysis_interval2[1])
	# 	gamma = []
	# 	for id in exc.id_list():
	# 		g = np.trapz(np.abs(inh[id].raw_data())) / np.trapz(np.abs(exc[id].raw_data()))
	# 		gamma.append(g)
	# 	results['active']['effective_g'].update({n_pop.name: gamma})

	# vm fluctuations
	results['active'].update({'means_v': {}, 'vars_v': {}, 'cvs_v': {}, 'tau_int_ACC': {}, 'exp_fit_ACC': {},
	                          'tau_PSD_PCA': {}, 'tau_PSD': {}, 'dimensionality': {}})
	for n_pop in net.populations:
		vm = n_pop.analog_activity[n_pop.analog_activity_names.index('V_m')].time_slice(analysis_interval2[0],
		                                                                                analysis_interval2[1])
		time_axis = np.arange(0., analysis_interval2[1] - analysis_interval2[0], 0.1)

		# mean and variance of vm
		# means = []
		# variances = []
		# cv = []
		# for n_neuron in range(vm.as_array().shape[0]):
		# 	means.append(np.mean(vm.as_array()[n_neuron, :]))
		# 	variances.append(np.var(vm.as_array()[n_neuron, :]))
		# 	cv.append(np.std(vm.as_array()[n_neuron, :]) / np.abs(np.mean(vm.as_array()[n_neuron, :])))
		# 	if display:
		# 		progress_bar(float(n_neuron + 1) / float(vm.as_array().shape[0]))
		# results['active']['means_v'].update({n_pop.name: means})
		# results['active']['vars_v'].update({n_pop.name: variances})
		# results['active']['cvs_v'].update({n_pop.name: cv})

		# intrinsic timescales based on ACF
		# acc, mean_fit, acc_function, timescales = compute_timescale(vm.as_array(), time_axis, max_lag=1000, plot=plot,
		#                                                             display=display,
		#                                                             save=paths['figures'] + paths['label'] +
		#                                                                  'active_{0}'.format(n_pop.name))
		#
		# results['active']['tau_int_ACC'].update({n_pop.name: timescales})
		# results['active']['exp_fit_ACC'].update({n_pop.name: mean_fit})

		pca_obj = sk.PCA(n_components=vm.as_array().shape[0])
		X = pca_obj.fit_transform(vm.as_array().T)
		print "Explained Variance (first 3 components): %s" % str(pca_obj.explained_variance_ratio_[:3])

		# Dimensionality
		dimensionality = 1. / np.sum((pca_obj.explained_variance_ratio_ ** 2))
		print "Effective dimensionality: %s" % str(dimensionality)
		results['active']['dimensionality'].update({n_pop.name: dimensionality})

	# 	pca_space = X[:, :int(round(dimensionality))]
	# 	taus = []
	# 	for i in range(int(round(dimensionality))):
	# 		a = pca_space[:, i]
	# 		length = len(a)
	# 		dt = 1.
	# 		f = np.fft.fftfreq(length, d=dt)
	# 		ffts = np.abs(np.fft.fft(a)) ** 2.
	#
	# 		x = f[1:length / 2]
	# 		y = ffts[1:length / 2]
	# 		y_sm = smooth(y, window='hamming')
	#
	# 		minima_idx = argrelextrema(y_sm, np.less)
	# 		minima_idx = minima_idx[minima_idx < len(y)]
	#
	# 		minima = y_sm[minima_idx[:-10]]
	# 		x_minima = x[minima_idx[:-10]]
	#
	# 		# first minima value close to zero
	# 		dff = np.diff(np.diff(minima))
	# 		dff_min = argrelextrema(dff, np.less)[0][1]  # take index 0 if differences are large...
	#
	# 		print "TimeScale [PowerSpectrum - PCA] = {0} ms".format(str(1. / x_minima[dff_min]))
	# 		taus.append(1. / x_minima[dff_min])
	# 	results['active']['tau_PSD_PCA'].update({n_pop.name: taus})
	#
	# 	taus = []
	# 	for i in range(vm.as_array().shape[0]):
	# 		a = vm.as_array()[i, :]
	# 		length = len(a)
	# 		dt = 1.
	# 		f = np.fft.fftfreq(length, d=dt)
	# 		ffts = np.abs(np.fft.fft(a)) ** 2.
	#
	# 		x = f[1:length / 2]
	# 		y = ffts[1:length / 2]
	# 		y_sm = smooth(y, window='hamming')
	#
	# 		minima_idx = argrelextrema(y_sm, np.less)
	# 		minima_idx = minima_idx[minima_idx < len(y)]
	#
	# 		minima = y_sm[minima_idx[:-10]]
	# 		x_minima = x[minima_idx[:-10]]
	# 		# first minima value close to zero
	# 		dff = np.diff(np.diff(minima))
	# 		dff_min = argrelextrema(dff, np.less)[0][1]  # take index 0 if differences are large...
	#
	# 		print "TimeScale [PowerSpectrum] = {0} ms".format(str(1. / x_minima[dff_min]))
	# 		taus.append(1. / x_minima[dff_min])
	# 	results['active']['tau_PSD'].update({n_pop.name: taus})
	#
	# # effective tau
	# results['active'].update({'effective_tau': {}, 'tau_0': {}})
	# for n_pop in net.populations:
	# 	g_total = n_pop.analog_activity[n_pop.analog_activity_names.index('G_syn_tot')].time_slice(
	# 		analysis_interval1[0],
	# 		analysis_interval1[1])
	#
	# 	tau_eff = []
	# 	tau_0 = []
	# 	for neuron_id in g_total.id_list():
	# 		g_tot = g_total[neuron_id].raw_data()
	# 		g_leak = nest.GetStatus([neuron_id])[0]['g_L']
	# 		capacitance = nest.GetStatus([neuron_id])[0]['C_m']
	# 		tau_eff.append(capacitance / g_tot + g_leak)
	# 		tau_0.append(capacitance / g_leak)
	#
	# 	results['active']['effective_tau'].update({n_pop.name: tau_eff})
	# 	results['active']['tau_0'].update({n_pop.name: tau_0})

	# print "\nElapsed time (quiet state characterization): {0}".format(str(time.time() - start_analysis))

	# if plot:
	# 	# analyse population activity - state transition (illustration)
	# 	analysis_interval = [500. + parameter_set.kernel_pars.transient_t - 100.,
	# 	                     500. + parameter_set.kernel_pars.transient_t + 100.]
	#
	# 	# Illustrate activity
	# 	time_window = analysis_interval
	# 	select_N = [25, 25, 25]  # round(0.1 * nn) for nn in net.n_neurons]
	# 	ctr = 1
	#
	# 	for idx_pop, n_pop in enumerate(net.populations):
	# 		spike_list = n_pop.spiking_activity.time_slice(t_start=time_window[0], t_stop=time_window[1])
	# 		vm_list = n_pop.analog_activity[0].time_slice(t_start=time_window[0], t_stop=time_window[1])
	# 		analog_ids = results['analog_activity'][n_pop.name]['recorded_neurons']
	#
	# 		if not spike_list.empty():
	# 			new_ids = np.intersect1d(spike_list.select_ids("cell.mean_rate() > 0"),
	# 			                         spike_list.select_ids("cell.mean_rate() < 100"))
	# 		else:
	# 			new_ids = []
	#
	# 		if len(new_ids) > int(select_N[idx_pop]):
	# 			chosen_ids = np.random.permutation(new_ids)[:int(select_N[idx_pop])]
	# 		elif len(new_ids) == int(select_N[idx_pop]):
	# 			chosen_ids = new_ids
	# 		else:
	# 			ii = np.random.permutation(analog_ids)[:int(select_N[idx_pop] - len(new_ids))]
	# 			chosen_ids = np.union1d(ii, new_ids)
	# 			while len(chosen_ids) != select_N[idx_pop]:  # just in case the neurons are repeated
	# 				ii = np.random.permutation(analog_ids)[:int(select_N[idx_pop] - len(new_ids))]
	# 				chosen_ids = np.union1d(ii, new_ids)
	#
	# 		new_list = spike_list.id_slice(chosen_ids)
	# 		new_vm = vm_list.id_slice(list(chosen_ids))
	#
	# 		fig = pl.figure()
	# 		pl.axis('off')
	# 		fig.suptitle(net.population_names[idx_pop])
	# 		fig.subplots_adjust(hspace=0)
	# 		# ax1 = fig.add_subplot(111)
	# 		time_axis = new_vm.time_axis()
	# 		for idx, n_neuron in enumerate(chosen_ids):
	# 			ax = fig.add_subplot(len(chosen_ids), 1, idx + 1)
	# 			ax.axis('off')
	#
	# 			y_position = (idx + ctr) * 10
	# 			spike_train = new_list.spiketrains[n_neuron]
	#
	# 			ax.plot(time_axis, new_vm.as_array()[idx, :], c=colors[idx_pop])
	# 			ax.set_ylim([new_vm.as_array().min(), new_vm.as_array().max()])
	#
	# 		if not new_list.empty():
	# 			fig1, ax1 = pl.subplots()
	# 			pl.axis('off')
	# 			fig1.subplots_adjust(hspace=0)
	# 			neuron_ids = [np.where(x == np.unique(new_list.raw_data()[:, 1]))[0][0] for x in
	# 			              new_list.raw_data()[:, 1]]
	# 			tmp = [(neuron_ids[idx], time) for idx, time in enumerate(new_list.raw_data()[:, 0])]
	# 			new_spike_list = SpikeList(tmp, id_list=np.unique(neuron_ids), t_start=time_window[0],
	# 			                           t_stop=time_window[1])
	#
	# 			for idx, n in enumerate(tmp):
	# 				neuron_id = n[0] + ctr
	# 				ax1.vlines(n[1] - time_window[0], neuron_id - 0.4, neuron_id + 0.4,
	# 				           **{'color': colors[idx_pop], 'lw': 2.})
	# 			ctr += max(new_spike_list.id_list) + 1
	# 			# ax.set_ylim(-0.5, select_N[idx_pop] - 0.5)
	# 			ax1.set_xlim(0., time_window[1] - time_window[0])
	# 			ax1.grid(False)
	# 			ax1.set_xticks([])
	# 			ax1.set_yticks([])
	#
	# 	if save:
	# 		pl.savefig(paths['figures'] + paths['label'] + '_activity_illustration.pdf')
	# ######################################################################################################################
	# Save data
	# ======================================================================================================================
	if save:
		with open(paths['results'] + 'Results_' + parameter_set.label, 'w') as f:
			pickle.dump(results, f)
		parameter_set.save(paths['parameters'] + 'Parameters_' + parameter_set.label)
