# Supplementary material for: Leveraging heterogeneity for neural computation with fading memory in layer 2/3 cortical microcircuits
Source: PLoS Comput Biol. 2019 Apr 25;15(4):e1006781. doi: 10.1371/journal.pcbi.1006781 (PMC6504118; doi:10.1371/journal.pcbi.1006781)
Supplement: S1 File — (GZ) [file pcbi.1006781.s009.tar.gz › computations/singleneuron_dcinput.py]

__author__ = 'duarte'
from modules.parameters import ParameterSet, extract_nestvalid_dict
from modules.io import set_storage_locations
from modules.signals import iterate_obj_list
from modules.analysis import single_neuron_dcresponse
from modules.visualization import set_global_rcParams
from modules.net_architect import Network
from modules.input_architect import EncodingLayer
import numpy as np
from scipy import stats
import nest
import cPickle as pickle


def run(parameter_set, plot=False, display=False, save=True):
	"""
	Compute single neuron fI curves
	:param parameter_set: must be consistent with the computation
	:param plot: plot results - either show them or save to file
	:param display: show figures/reports
	:param save: save results
	:return results_dictionary:
	"""
	if not isinstance(parameter_set, ParameterSet):
		if isinstance(parameter_set, basestring) or isinstance(parameter_set, dict):
			parameter_set = ParameterSet(parameter_set)
		else:
			raise TypeError("parameter_set must be ParameterSet, string with full path to parameter file or "
			                "dictionary")

	# ######################################################################################################################
	# Setup extra variables and parameters
	# ======================================================================================================================
	if plot:
		set_global_rcParams(parameter_set.kernel_pars['mpl_path'])
	paths = set_storage_locations(parameter_set, save)

	np.random.seed(parameter_set.kernel_pars['np_seed'])
	results = dict()

	# ######################################################################################################################
	# Set kernel and simulation parameters
	# ======================================================================================================================
	print '\nRuning ParameterSet {0}'.format(parameter_set.label)
	nest.ResetKernel()
	nest.set_verbosity('M_WARNING')
	nest.SetKernelStatus(extract_nestvalid_dict(parameter_set.kernel_pars.as_dict(), param_type='kernel'))

	# ######################################################################################################################
	# Build network
	# ======================================================================================================================
	net = Network(parameter_set.net_pars)

	# ######################################################################################################################
	# Randomize initial variable values
	# ======================================================================================================================
	for idx, n in enumerate(list(iterate_obj_list(net.populations))):
		if hasattr(parameter_set.net_pars, "randomize_neuron_pars"):
			randomize = parameter_set.net_pars.randomize_neuron_pars[idx]
			for k, v in randomize.items():
				n.randomize_initial_states(k, randomization_function=v[0], **v[1])

	# ######################################################################################################################
	# Build and connect input
	# ======================================================================================================================
	enc_layer = EncodingLayer(parameter_set.encoding_pars)
	enc_layer.connect(parameter_set.encoding_pars, net)

	# ######################################################################################################################
	# Set-up Analysis
	# ======================================================================================================================
	net.connect_devices()

	# ######################################################################################################################
	# Simulate
	# ======================================================================================================================
	if parameter_set.kernel_pars.transient_t:
		net.simulate(parameter_set.kernel_pars.transient_t)
		net.flush_records()

	net.simulate(parameter_set.kernel_pars.sim_time + parameter_set.kernel_pars.resolution)

	# ######################################################################################################################
	# Extract and store data
	# ======================================================================================================================
	net.extract_population_activity()
	net.extract_network_activity()
	net.flush_records()

	# ######################################################################################################################
	# Analyse / plot data
	# ======================================================================================================================
	analysis_interval = [parameter_set.kernel_pars.transient_t + nest.GetKernelStatus()['resolution'],
	                     parameter_set.kernel_pars.sim_time + parameter_set.kernel_pars.transient_t]

	final_results = {nam: {} for nam in net.population_names}
	for idd, nam in enumerate(net.population_names):
		results.update({nam: {}})
		results[nam] = single_neuron_dcresponse(net.populations[idd],
		                                        parameter_set, start=analysis_interval[0],
		                                        stop=analysis_interval[1], plot=plot,
		                                        display=display, save=paths['figures'] + paths['label'])
		idx = np.min(np.where(results[nam]['output_rate']))

		print "Rate range for neuron {0} = [{1}, {2}] Hz".format(str(nam), str(np.min(results[nam]['output_rate'][
			                                                                              results[nam][
				                                                                              'output_rate'] > 0.])),
		                                                         str(np.max(results[nam]['output_rate'][
			                                                                    results[nam]['output_rate'] > 0.])))
		results[nam].update({'min_rate': np.min(results[nam]['output_rate'][results[nam]['output_rate'] > 0.]),
		                     'max_rate': np.max(results[nam]['output_rate'][results[nam]['output_rate'] > 0.])})
		print "Rheobase Current for neuron {0} in [{1}, {2}]".format(str(nam), str(results[nam]['input_amplitudes'][
			                                                                           idx - 1]),
		                                                             str(results[nam]['input_amplitudes'][idx]))

		x = np.array(results[nam]['input_amplitudes'])
		y = np.array(results[nam]['output_rate'])
		iddxs = np.where(y)
		slope, intercept, r_value, p_value, std_err = stats.linregress(x[iddxs], y[iddxs])
		print "fI Slope for neuron {0} = {1} Hz/nA [linreg method]".format(nam, str(slope * 1000.))

		results[nam].update({'fI_slope': slope * 1000., 'I_rh': [results[nam]['input_amplitudes'][idx - 1],
		                                                         results[nam]['input_amplitudes'][idx]]})
		final_results[nam]['fI_slope'] = results[nam]['fI_slope']
		final_results[nam]['I_rh'] = results[nam]['I_rh']
		final_results[nam]['output_rate'] = results[nam]['output_rate']
		final_results[nam]['min_rate'] = results[nam]['min_rate']
		final_results[nam]['max_rate'] = results[nam]['max_rate']

	# ######################################################################################################################
	# Save data
	# ======================================================================================================================
	if save:
		with open(paths['results'] + 'Results_' + parameter_set.label, 'w') as f:
			pickle.dump(final_results, f)
		parameter_set.save(paths['parameters'] + 'Parameters_' + parameter_set.label)
