# Supplementary material for: Leveraging heterogeneity for neural computation with fading memory in layer 2/3 cortical microcircuits
Source: PLoS Comput Biol. 2019 Apr 25;15(4):e1006781. doi: 10.1371/journal.pcbi.1006781 (PMC6504118; doi:10.1371/journal.pcbi.1006781)
Supplement: S1 File — (GZ) [file pcbi.1006781.s009.tar.gz › read_data/capacity_intermediate_results.py]

__author__ = 'duarte'
from modules.parameters import ParameterSpace, copy_dict, clean_array
from modules.visualization import *
from modules.io import set_project_paths
from defaults.paths import paths
from modules.signals import empty
import matplotlib.pyplot as pl
from matplotlib import cm
import cPickle as pickle
import scipy.spatial as sp
from sklearn import preprocessing
import sys
sys.path.insert(0, '../')
from auxiliary_fcns import plot_distributions1, plot_histograms1, scatter_variability

"""
neuron_RTF
- read and plot rate transfer functions
"""

# data parameters
project = 'heterogeneity_final'

# set defaults and paths
set_project_paths(project)
set_global_rcParams(paths['local']['matplotlib_rc'])

data_types = ['HOM', 'HET1', 'HET2', 'HET3', 'HET']

data_path = '/media/neuro/Data/Heterogeneity_NEW/capacity/'
data_label = 'capacity_{0}'.format(data_types[0])
results_path = data_path + data_label + '/Activity/'

# re-create ParameterSpace
pars_file = data_path + data_label + '_ParameterSpace.py'
pars = ParameterSpace(pars_file)

# print the full nested structure of the results dictionaries
# pars.print_stored_keys(results_path)

# ######################################################################################################################
baseline = 0.02
max_degree = 4
max_delay = 100

normalized_capacities = {k: {} for k in data_types}
capacity_spaces = {k: {} for k in data_types}

for idx_data, data_type in enumerate(data_types):
	data_label = 'capacity_{0}'.format(data_type)
	results_path = data_path + data_label + '/Activity/'
	pars_file = data_path + data_label + '_ParameterSpace.py'
	pars = ParameterSpace(pars_file)

	#
	capacity_space = np.zeros((max_degree, max_delay))
	n_functions = np.zeros((max_degree, max_delay))

	cp = []
	lengths = []
	capacities = {}
	for degree in range(max_degree):
		try:
			with open(results_path + data_label + '_trial=0results_d{0}'.format(str(degree + 1)), 'r') as fp:
				result = pickle.load(fp)
				# print result.keys()
		except:
			result = {}

		if not empty(result):
			cap = np.array(result['d{0}'.format(str(degree + 1))]['capacities'])
			sets = result['d{0}'.format(str(degree + 1))]['evaluated_sets']
			sets = [sets[idx] for idx, x in enumerate(cap) if not np.isinf(x)]
			cap = cap[~np.isinf(cap)]
			# cap[cap<=0.0205] = sys.float_info.epsilon

			# pl.plot(cap)
			# pl.show()

			for idx_set, set in enumerate(sets):
				iidd = np.max(np.where(set))
				# print iidd, cap[idx_set]
				if cap[idx_set] > 0.:
					capacity_space[degree, iidd] += cap[idx_set]
					n_functions[degree, iidd] += 1

			cp.append(cap)
			# lengths.append(len(cp[-1]))
			capacities['d{0}'.format(str(degree + 1))] = cap
			# print capacities
		# else:
		# 	lengths.append(0)

	# capacity = np.abs(np.array(list(itertools.chain(*cp))))# - baseline)
	# print np.sum(capacity)
	# raw_input("Press key...")
	# norm_cap = preprocessing.normalize(capacity.reshape(1, -1), norm='l1')
	capacity_spaces[data_type] = capacity_space / n_functions
	#
	# lengths.insert(0, 0)
	# # lengths.insert(-1, -1)
	# for degree in range(max_degree):
	# 	normalized_capacities[data_type].update({'d{0}'.format(str(degree + 1)): norm_cap[0, lengths[degree]:lengths[
	# 		degree]+lengths[degree+1]]})


###################################
cutoff_delay = 100

fig1 = pl.figure(figsize=(15, 2))
fig2 = pl.figure(figsize=(12, 4))
ax21 = fig2.add_subplot(111)

cap_summary = []

for idx_data, data_type in enumerate(data_types):
	ax = fig1.add_subplot(1, len(data_types), idx_data+1, projection='3d')

	y = np.arange(0, max_degree, 1)
	x = np.arange(0, cutoff_delay, 1)
	z = capacity_spaces[data_type][:, :cutoff_delay]

	x_min, x_max = np.min(x), np.max(x)
	y_min, y_max = np.min(y), np.max(y)
	z_min, z_max = np.min(z), np.max(z)

	# plot surface
	X, Y = np.meshgrid(x, y)
	surf = ax.plot_surface(X, Y, z, linewidth=2, antialiased=True, alpha=1)

	# ax.contour(X, Y, z, zdir='z', offset=z_min, cmap=cm.coolwarm)
	# ax.contour(X, Y, z, zdir='x', offset=x_min, cmap=cm.coolwarm)
	# ax.contour(X, Y, z, zdir='y', offset=y_max, cmap=cm.coolwarm)

	# gather total normalized capacities
	cap = np.nansum(z, 1) #preprocessing.normalize(np.sum(z, 1).reshape(1, -1), norm='l1')[0]

	cap_summary.append(cap)

	ax.set_xticks(np.arange(0, cutoff_delay, 2))
	ax.set_yticks(np.arange(max_degree)+1)
	ax.set_ylabel(r'$\mathrm{d_{max}}$')
	ax.set_xlabel(r'$\mathrm{k_{max}}$')
	ax.set_title(data_type)

bar_colors = get_cmap(max_degree, cmap='coolwarm')
x_positions = np.arange(len(data_types))
baseline = np.array([0. for _ in cap_summary])
for idx_cap in range(max_degree):
	y_data = [x[idx_cap] for x in cap_summary]
	if idx_cap > 0:
		baseline += np.array([x[idx_cap-1] for x in cap_summary])
		alpha = 0.6
	else:
		alpha = 1.
	ax21.bar(x_positions, y_data, bottom=baseline, color=bar_colors(idx_cap), width=0.3, alpha=alpha)

ax21.set_xticks(np.arange(len(data_types)))
ax21.set_xticklabels([r'$\mathrm{' + x + '}$' for x in data_types])
ax21.set_ylabel(r'$\mathrm{C_{T}}$')

pl.show()

#
# ax11.imshow(capacity_space/n_functions)
# pl.show()
