# Supplementary material for: Leveraging heterogeneity for neural computation with fading memory in layer 2/3 cortical microcircuits
Source: PLoS Comput Biol. 2019 Apr 25;15(4):e1006781. doi: 10.1371/journal.pcbi.1006781 (PMC6504118; doi:10.1371/journal.pcbi.1006781)
Supplement: S1 File — (GZ) [file pcbi.1006781.s009.tar.gz › scripts/single_neuron_dcinput.py]

__author__ = 'duarte'
from modules.parameters import ParameterSet, ParameterSpace, extract_nestvalid_dict
from modules.io import set_storage_locations
from modules.signals import iterate_obj_list
from modules.analysis import single_neuron_dcresponse
from modules.visualization import set_global_rcParams
from modules.net_architect import Network
from modules.input_architect import EncodingLayer
import numpy as np
from scipy import stats
import nest
import cPickle as pickle

# ######################################################################################################################
# Experiment options
# ======================================================================================================================
plot = True
display = True
save = True

# ######################################################################################################################
# Extract parameters from file and build global ParameterSet
# ======================================================================================================================
params_file = '/media/neuro/Data/Heterogeneity_OUT/SingleNeuronDC/SingleNeuron_DC_heterogeneous_ab_multiTrial' \
              '/Parameters/Parameters_SingleNeuron_DC_heterogeneous_ab_multiTrial_trial=1'
# params_file = '../parameters/single_neuron_fI.py'

parameter_set = ParameterSpace(params_file)[0]
parameter_set = parameter_set.clean(termination='pars')

if not isinstance(parameter_set, ParameterSet):
	if isinstance(parameter_set, basestring) or isinstance(parameter_set, dict):
		parameter_set = ParameterSet(parameter_set)
	else:
		raise TypeError("parameter_set must be ParameterSet, string with full path to parameter file or dictionary")

# ######################################################################################################################
# Setup extra variables and parameters
# ======================================================================================================================
if plot:
	set_global_rcParams(parameter_set.kernel_pars['mpl_path'])
paths = set_storage_locations(parameter_set, save)

np.random.seed(parameter_set.kernel_pars['np_seed'])
results = dict()

# ######################################################################################################################
# Set kernel and simulation parameters
# ======================================================================================================================
print '\nRuning ParameterSet {0}'.format(parameter_set.label)
nest.ResetKernel()
nest.set_verbosity('M_WARNING')
nest.SetKernelStatus(extract_nestvalid_dict(parameter_set.kernel_pars.as_dict(), param_type='kernel'))

# ######################################################################################################################
# Build network
# ======================================================================================================================
net = Network(parameter_set.net_pars)

# ######################################################################################################################
# Randomize initial variable values
# ======================================================================================================================
for idx, n in enumerate(list(iterate_obj_list(net.populations))):
	if hasattr(parameter_set.net_pars, "randomize_neuron_pars"):
		randomize = parameter_set.net_pars.randomize_neuron_pars[idx]
		for k, v in randomize.items():
			n.randomize_initial_states(k, randomization_function=v[0], **v[1])

# ######################################################################################################################
# Build and connect input
# ======================================================================================================================
enc_layer = EncodingLayer(parameter_set.encoding_pars)
enc_layer.connect(parameter_set.encoding_pars, net)

# ######################################################################################################################
# Set-up Analysis
# ======================================================================================================================
net.connect_devices()

# ######################################################################################################################
# Simulate
# ======================================================================================================================
if parameter_set.kernel_pars.transient_t:
	net.simulate(parameter_set.kernel_pars.transient_t)
	net.flush_records()

net.simulate(parameter_set.kernel_pars.sim_time + parameter_set.kernel_pars.resolution)

# ######################################################################################################################
# Extract and store data
# ======================================================================================================================
net.extract_population_activity()
net.extract_network_activity()
net.flush_records()

# ######################################################################################################################
# Analyse / plot data
# ======================================================================================================================
analysis_interval = [parameter_set.kernel_pars.transient_t + nest.GetKernelStatus()['resolution'],
	                     parameter_set.kernel_pars.sim_time + parameter_set.kernel_pars.transient_t]

final_results = {nam: {} for nam in net.population_names}
for idd, nam in enumerate(net.population_names):
	results.update({nam: {}})
	results[nam] = single_neuron_dcresponse(net.populations[idd],
	                                        parameter_set, start=analysis_interval[0],
	                                        stop=analysis_interval[1], plot=plot,
	                                        display=display, save=paths['figures']+paths['label'])
	idx = np.min(np.where(results[nam]['output_rate']))

	print "Rate range for neuron {0} = [{1}, {2}] Hz".format(str(nam), str(np.min(results[nam]['output_rate'][
		                                                     results[nam]['output_rate']>0.])),
	                                                         str(np.max(results[nam]['output_rate'][
		                                                     results[nam]['output_rate']>0.])))
	results[nam].update({'min_rate': np.min(results[nam]['output_rate'][results[nam]['output_rate']>0.]),
	                     'max_rate': np.max(results[nam]['output_rate'][results[nam]['output_rate']>0.])})
	print "Rheobase Current for neuron {0} in [{1}, {2}]".format(str(nam), str(results[nam]['input_amplitudes'][
	                                                    idx - 1]), str(results[nam]['input_amplitudes'][idx]))

	x = np.array(results[nam]['input_amplitudes'])
	y = np.array(results[nam]['output_rate'])
	iddxs = np.where(y)
	slope, intercept, r_value, p_value, std_err = stats.linregress(x[iddxs], y[iddxs])
	print "fI Slope for neuron {0} = {1} Hz/nA [linreg method]".format(nam, str(slope * 1000.))

	results[nam].update({'fI_slope': slope * 1000., 'I_rh': [results[nam]['input_amplitudes'][idx - 1],
	                                                           results[nam]['input_amplitudes'][idx]]})
	final_results[nam]['fI_slope'] = results[nam]['fI_slope']
	final_results[nam]['I_rh'] = results[nam]['I_rh']
	final_results[nam]['output_rate'] = results[nam]['output_rate']
	final_results[nam]['min_rate'] = results[nam]['min_rate']
	final_results[nam]['max_rate'] = results[nam]['max_rate']

# ######################################################################################################################
# Save data
# ======================================================================================================================
if save:
	with open(paths['results'] + 'Results_' + parameter_set.label, 'w') as f:
		pickle.dump(final_results, f)
	parameter_set.save(paths['parameters'] + 'Parameters_' + parameter_set.label)
