# Supplementary material for: Leveraging heterogeneity for neural computation with fading memory in layer 2/3 cortical microcircuits
Source: PLoS Comput Biol. 2019 Apr 25;15(4):e1006781. doi: 10.1371/journal.pcbi.1006781 (PMC6504118; doi:10.1371/journal.pcbi.1006781)
Supplement: S1 File — (GZ) [file pcbi.1006781.s009.tar.gz › computations/measure_capacity.py]

__author__ = 'duarte'
from modules.parameters import ParameterSet, ParameterSpace, extract_nestvalid_dict
from modules.input_architect import EncodingLayer, StimulusSet, InputSignalSet, InputNoise
from modules.net_architect import Network
from modules.io import set_storage_locations
from modules.signals import iterate_obj_list, empty
from modules.visualization import set_global_rcParams, plot_input_example, InputPlots
from modules.analysis import characterize_population_activity
import cPickle as pickle
import numpy as np
import itertools
import time
import sys
sys.path.insert(0, "../")
from auxiliary_fcns import generate_connectivity, evaluate_capacity
import nest
import matplotlib.pyplot as pl


def run(parameter_set, baseline=False, plot=False, display=False, save=True, save_all=False):
	"""
	Measure and characterize the circuit's processing capacity
	:param parameter_set: must be consistent with the computation
	:param baseline: bool, whether to determine the baseline capacity or not
	:param plot: plot results - either show them or save to file
	:param display: show figures/reports
	:param save: save results
	:return results_dictionary:
	"""
	if not isinstance(parameter_set, ParameterSet):
		if isinstance(parameter_set, basestring) or isinstance(parameter_set, dict):
			parameter_set = ParameterSet(parameter_set)
		else:
			raise TypeError("parameter_set must be ParameterSet, string with full path to parameter file or dictionary")

	# ######################################################################################################################
	# Setup extra variables and parameters
	# ======================================================================================================================
	if plot:
		set_global_rcParams(parameter_set.kernel_pars['mpl_path'])
	paths = set_storage_locations(parameter_set, save)

	np.random.seed(parameter_set.kernel_pars['np_seed'])
	results = dict()

	# ######################################################################################################################
	# Generate connectivity (for structural heterogeneity)
	# ======================================================================================================================
	if hasattr(parameter_set.connection_pars, 'pre_computedW'):
		if np.any(parameter_set.connection_pars.pre_computedW):
			# replace tuples with real connectivity
			pre_computedW = []
			for idx_c, conn in enumerate(parameter_set.connection_pars.pre_computedW):
				print parameter_set.connection_pars.synapse_types[idx_c], conn
				if conn is not None:
					pre_computedW.append(generate_connectivity(**conn[1])[1])
			parameter_set.connection_pars.pre_computedW = pre_computedW
	elif hasattr(parameter_set.kernel_pars, 'pre_computedW'):
		if np.any(parameter_set.kernel_pars.pre_computedW):
			# replace tuples with real connectivity
			conns = parameter_set.kernel_pars.pre_computedW
			# parameter_set.connection_pars.update({'pre_computedW': []})
			pre_computedW = []
			for idx_c, conn in enumerate(parameter_set.connection_pars.synapse_names):
				if conns[conn] is not None:
					pre_computedW.append(generate_connectivity(**conns[conn][1])[1])
			parameter_set.connection_pars.update({'pre_computedW': pre_computedW})

	# ######################################################################################################################
	# Set kernel and simulation parameters
	# ======================================================================================================================
	print '\nRuning ParameterSet {0}'.format(parameter_set.label)
	nest.ResetKernel()
	nest.set_verbosity('M_WARNING')
	nest.SetKernelStatus(extract_nestvalid_dict(parameter_set.kernel_pars.as_dict(), param_type='kernel'))

	# ######################################################################################################################
	# Build network
	# ======================================================================================================================
	net = Network(parameter_set.net_pars)

	# ######################################################################################################################
	# Randomize initial variable values
	# ======================================================================================================================
	for idx, n in enumerate(list(iterate_obj_list(net.populations))):
		if hasattr(parameter_set.net_pars, "randomize_neuron_pars"):
			randomize = parameter_set.net_pars.randomize_neuron_pars[idx]
			for k, v in randomize.items():
				n.randomize_initial_states(k, randomization_function=v[0], **v[1])

	# ######################################################################################################################
	# Build and connect input
	# ======================================================================================================================
	if hasattr(parameter_set, "input_pars"):
		# Current input (need to build noise signal)
		total_stimulation_time = parameter_set.kernel_pars.sim_time + parameter_set.kernel_pars.transient_t
		input_noise = InputNoise(parameter_set.input_pars.noise,
		                         stop_time=total_stimulation_time)
		input_noise.generate()
		input_noise.re_seed(parameter_set.kernel_pars.np_seed)

		if plot:
			inp_plot = InputPlots(stim_obj=None, input_obj=None, noise_obj=input_noise)
			inp_plot.plot_noise_component(display=display, save=False)

		if baseline:
			enc_layer = EncodingLayer(parameter_set.encoding_pars)
		else:
			enc_layer = EncodingLayer(parameter_set.encoding_pars, signal=input_noise)
		enc_layer.connect(parameter_set.encoding_pars, net)

	# ######################################################################################################################
	# Set-up Analysis
	# ======================================================================================================================
	net.connect_devices()
	if hasattr(parameter_set, "decoding_pars"):
		net.connect_decoders(parameter_set.decoding_pars)

	# Attach decoders to input encoding populations
	if not empty(enc_layer.encoders) and hasattr(parameter_set.encoding_pars, "input_decoder") and \
					parameter_set.encoding_pars.input_decoder is not None:
		enc_layer.connect_decoders(parameter_set.encoding_pars.input_decoder)

	# ######################################################################################################################
	# Connect Network
	# ======================================================================================================================
	net.connect_populations(parameter_set.connection_pars, progress=True)

	# ######################################################################################################################
	# Simulate
	# ======================================================================================================================
	if parameter_set.kernel_pars.transient_t:
		net.simulate(parameter_set.kernel_pars.transient_t)
		net.flush_records()

	net.simulate(parameter_set.kernel_pars.sim_time +
	             parameter_set.input_pars.noise.resolution + parameter_set.kernel_pars.resolution)

	# ######################################################################################################################
	# Extract and store data
	# ======================================================================================================================
	analysis_interval = [parameter_set.kernel_pars.transient_t,
	                     parameter_set.kernel_pars.transient_t + parameter_set.kernel_pars.sim_time +
	                     parameter_set.input_pars.noise.resolution]
	net.extract_population_activity(t_start=analysis_interval[0], t_stop=analysis_interval[1])
	net.extract_network_activity()

	# ######################################################################################################################
	# Analyse / plot data
	# ======================================================================================================================
	parameter_set.analysis_pars.pop('label')
	# start_analysis = time.time()
	#
	# # analyse population activity
	# results.update(characterize_population_activity(net, parameter_set, analysis_interval, epochs=None,
	#                                                 color_map='jet', plot=plot,
	#                                                 display=display, save=paths['figures'] + paths['label'],
	#                                                 color_subpop=True,
	#                                                 analysis_pars=parameter_set.analysis_pars.activity))
	# print "\nElapsed time (state characterization): {0}".format(str(time.time() - start_analysis))
	# slE = net.populations[0].spiking_activity.spike_counts(analysis_interval[1] - analysis_interval[0])
	# slI1 = net.populations[1].spiking_activity.spike_counts(analysis_interval[1] - analysis_interval[0])
	# slI2 = net.populations[2].spiking_activity.spike_counts(analysis_interval[1] - analysis_interval[0])
	# results['spiking_activity'].update({'EI_counts': (np.sum(slE), np.sum(slI1) + np.sum(slI2))})

	# results['spiking_activity'].update({'spike_lists': net.spiking_activity})
	# analyse state matrix
	dl = net.populations[0].decoding_layer
	state_matrix = dl.extract_activity(start=0., stop=analysis_interval[1], save=False)
	states = state_matrix[0].as_array()

	if states.shape[1] > input_noise.noise_signal.as_array().shape[1]:
		states = states[:, :-1]

	if save_all:
		np.save(paths['activity'] + paths['label'] + '.npy', state_matrix[0].as_array())
		with open(paths['inputs'] + paths['label'] + '_input', 'w') as fp:
			pickle.dump(input_noise, fp)

	input_scaled = input_noise.noise_signal.as_array()[0] / parameter_set.input_pars.noise.noise_pars['amplitude']
	results.update({'capacity': evaluate_capacity(parameter_set.analysis_pars.capacity, input_scaled, states,
	                                              dt=parameter_set.decoding_pars.output_resolution, display=display,
	                                              save=paths['activity'] + paths['label'])})

	if plot:
		fig, ax = pl.subplots()
		time_lags = np.arange(0., parameter_set.analysis_pars.capacity.max_delay *
		                      parameter_set.decoding_pars.output_resolution,
		                      parameter_set.decoding_pars.output_resolution)
		ax.plot(time_lags, results['capacity']['d1']['capacities'])
		pl.savefig(paths['figures'] + paths['label'] + 'fmf.pdf')
	# ######################################################################################################################
	# Save data
	# ======================================================================================================================
	if save:
		with open(paths['results'] + 'Results_' + parameter_set.label, 'w') as f:
			pickle.dump(results, f)
		parameter_set.save(paths['parameters'] + 'Parameters_' + parameter_set.label)
