# Supplementary material for: Leveraging heterogeneity for neural computation with fading memory in layer 2/3 cortical microcircuits
Source: PLoS Comput Biol. 2019 Apr 25;15(4):e1006781. doi: 10.1371/journal.pcbi.1006781 (PMC6504118; doi:10.1371/journal.pcbi.1006781)
Supplement: S1 File — (GZ) [file pcbi.1006781.s009.tar.gz › read_data/populationRTF_spiking.py]

__author__ = 'duarte'
from modules.parameters import ParameterSpace, copy_dict, clean_array
from modules.visualization import *
from modules.io import set_project_paths
from defaults.paths import paths
from modules.signals import empty
import matplotlib.pyplot as pl
import cPickle as pickle
import scipy.spatial as sp
from scipy.interpolate import UnivariateSpline

"""
neuron_RTF
- read and plot rate transfer functions
"""

# data parameters
project = 'heterogeneity_initial'
condition = 'normal' #s

# set defaults and paths
set_project_paths(project)
set_global_rcParams(paths['local']['matplotlib_rc'])

data_types = ['HOM', 'HET1', 'HET2', 'HET3', 'HETall']
neuron_types = ['E', 'I1', 'I2']
results_of_interest = ['rate', 'corrected_rate', 'cv_isi', 'ccs_pearson']
axes_labels = [r'$\nu_{\mathrm{out}} [sps]$', r'$\nu_{\mathrm{out}} [sps]$', r'$\mathrm{CV_{ISI}}$',
               r'$\mathrm{CC}$']

is_tuple = [True, True, False]
is_array = [False, False, True]

# big numerical errors in some simulations (must be errors, are completely inconsistent with the other trials)
reject_data = {
    'HOM': [(51, 3), (57, 3)],
    'HET1': [(60, 3)],
    'HET2': [(11, 1), (37, 3), (36, 2), (37, 1), (55, 3)],
    'HET3': [],
    'HETall': [(56, 2), (62, 2), (66, 1)]}

# Extract all the data
results_arrays = {k: {} for k in data_types}
for idx_type, data_type in enumerate(data_types):
	data_path = '/media/neuro/Data/Heterogeneity_NEW/population_RTF/'
	data_label = 'populationRTF_{0}_{1}'.format(condition, data_type)
	results_path = data_path + data_label + '/Results/'

	try:
		# re-create ParameterSpace
		pars_file = data_path + data_label + '_ParameterSpace.py'
		pars = ParameterSpace(pars_file)

		# print the full nested structure of the results dictionaries
		pars.print_stored_keys(results_path)
	except:
		continue
	results_arrays[data_type].update({k: {} for k in neuron_types})

	for idx, neuron in enumerate(neuron_types):
		key_sets = ['spiking_activity/{0}/mean_rates'.format(neuron),
		            'spiking_activity/{0}/corrected_rates'.format(neuron),
		            'spiking_activity/{0}/cvs'.format(neuron),
		            'spiking_activity/{0}/ccs_pearson'.format(neuron)]

		results_arrays[data_type][neuron].update({k: {} for k in results_of_interest})

		for ctr, result in enumerate(results_of_interest):
			print "\n\n- Harvesting {0} [{1}]".format(result, neuron)
			d = pars.harvest(results_path, key_set=key_sets[ctr])[1]

			d_mean = np.empty(d.shape)
			d_std = np.empty(d.shape)

			for idxx, v in np.ndenumerate(d):
				if v is not None and not empty(v) and isinstance(v, tuple):
					d_mean[idxx] = v[0]
					d_std[idxx] = v[1]
				elif v is not None and not empty(v):
					d_mean[idxx] = np.mean(v)
					d_std[idxx] = np.std(v)
				else:
					d_mean[idxx] = np.nan
					d_std[idxx] = np.nan
			d_mean = clean_array(d_mean).astype(float)
			d_std = clean_array(d_std).astype(float)

			if condition == 'normal':
				for remove_indices in reject_data[data_type]:
					d_mean[remove_indices] = np.nan
					d_std[remove_indices] = np.nan

			results_arrays[data_type][neuron][result].update({'stds': d_std})
			results_arrays[data_type][neuron][result].update({'means': d_mean})

# Plot
# neuron_types.pop(0)

# data_types.pop(-1)

colors = [(0., 0., 1.), (1., 0., 0.), (231. / 255., 101. / 255., 0.)] #['blue', 'red', 'Orange']
markers = ['o', 's', 'D', 'v', '^']
figures = [pl.figure() for _ in data_types]
axes = [[[] for _ in results_of_interest] for _ in figures]
for iidx, fig in enumerate(figures):
	fig.suptitle(data_types[iidx])
	for ctr, result in enumerate(results_of_interest):
		axes[iidx][ctr] = fig.add_subplot(2, 3, ctr+1)

for idx_type, data_type in enumerate(data_types):

	for idx, neuron in enumerate(neuron_types):

		if data_type in results_arrays.keys():
			if neuron in results_arrays[data_type].keys():
				# analyse and plot
				fig = figures[0]
				for ctr, result in enumerate(results_of_interest):
					ax = axes[idx_type][ctr]

					d_mean = results_arrays[data_type][neuron][result]['means']
					d_std = results_arrays[data_type][neuron][result]['stds']

					plot_x = []
					plot_y = []
					for idxxx, xxx in enumerate(pars.parameter_axes['xticks']):
						plot_x.append(xxx + np.random.uniform(0., 0.5, len(d_mean[idxxx, :])))
						plot_y.append(d_mean[idxxx, :])

					ax.plot(plot_x, plot_y, marker=markers[idx_type], lw=0, c=colors[idx], ms=6, alpha=0.7, label=r'${0}$'.format(
						data_type))

					ax.plot(pars.parameter_axes['xticks'][~np.isnan(np.nanmean(d_mean, 1))], np.nanmean(d_mean, 1)[~np.isnan(np.nanmean(d_mean, 1))], c=colors[idx], lw=3)
					# ax.fill_between(pars.parameter_axes['xticks'], np.nanmean(d_mean, 1) - np.nanmean(d_std, 1), np.nanmean(
					# 	d_mean, 1) + np.nanmean(d_std, 1), facecolor=colors[idx], alpha=0.1)

					ax.set_xlabel(r'$\nu_{\mathrm{in}} [sps]$')
					ax.set_ylabel(axes_labels[ctr])
					ax.set_xlim([min(pars.parameter_axes['xticks']), max(pars.parameter_axes['xticks'])])
					# ax.set_xlim([0., 50.])
pl.legend()
pl.show()

########################################################################################################################
# Summary plot (Delta gain, Delta offset)
# ======================================================================================================================
fig2 = pl.figure(figsize=(10, 6))
ax1 = fig2.add_subplot(211)
ax2 = fig2.add_subplot(212)
bars_xlocation = [-0.3, -0.1, 0.1]
colors = [(0., 0., 1.), (1., 0., 0.), (231. / 255., 101. / 255., 0.)] #['blue', 'red', 'Orange']
data_types = ['HOM', 'HET1', 'HET2', 'HET3', 'HETall']
offsets = {}
gains = {}

for idxx, nn in enumerate(neuron_types):
	mean_rates = []
	std_rates = []
	for kk in data_types:
		if nn in results_arrays[kk]:
			mean_rates.append(results_arrays[kk][nn]['corrected_rate']['means'])
			std_rates.append(results_arrays[kk][nn]['corrected_rate']['stds'])
		else:
			mean_rates.append(None)
			std_rates.append(None)
	# rates = [results_arrays[k][nn]['rate']['means'] for k in data_types if nn in results_arrays[k]]
	base_offset = pars.parameter_axes['xticks'][np.nanargmin(np.nanmean(mean_rates[0], 1))]
	base_gain = pars.parameter_axes['xticks'][np.nanargmax(np.nanmean(mean_rates[0], 1))]

	offsets.update({nn: {}})
	gains.update({nn: {}})

	for ct in range(len(data_types)-1): #, k in enumerate([1, 2, 3, 4]):
		# print k + bars_xlocation[ct]
		k = ct + 1
		rt = mean_rates[k]

		if rt is None:
			continue
		origin = []
		gain = []
		for kk in range(rt.shape[1]):
			if not np.isnan(np.nanmean(rt[:, kk])):
				origin.append(np.abs(base_offset - pars.parameter_axes['xticks'][np.nanargmin(rt[:, kk])]))
				gain.append((np.nanmax(rt[:, kk]) * 100.) / base_gain)

		offsets[nn].update({data_types[k]: (np.mean(origin), np.std(origin))})
		gains[nn].update({data_types[k]: (np.mean(gain), np.std(gain))})

		ax1.bar(k + bars_xlocation[idxx], np.mean(origin), yerr=np.std(origin), width=0.2, color=colors[idxx],
		        alpha=0.8)
		ax2.bar(k + bars_xlocation[idxx], np.mean(gain), yerr=np.std(gain), width=0.2, color=colors[idxx], alpha=0.8)

ax1.set_xlim([0., 5.])
ax1.set_xticks([1.-0.1, 2.-0.1, 3.-0.1, 4.-0.1])
ax1.set_ylim([0., ax1.get_ylim()[1]])
ax1.set_xticklabels([])
ax1.set_ylabel(r'$\Delta$ Offset [Hz]')
ax2.set_xlim([0., 5.])
ax2.set_ylim([0., ax2.get_ylim()[1]])
ax2.set_xticks([1.-0.1, 2.-0.1, 3.-0.1, 4.-0.1])
xlab = [data_types[xx] for xx in [1, 2, 3]]
xlab.extend(['HET'])
ax2.set_xticklabels(xlab)
ax2.set_ylabel(r'$\Delta$ Gain [%]')
pl.show()


########################################################################################################################
# additional plots
# ======================================================================================================================
# a) fraction of active neurons
colors = [(0., 0., 1.), (1., 0., 0.), (231. / 255., 101. / 255., 0.)]
markers = ['o', 's', 'D', 'v', '^']
x_idx = np.where((pars.parameter_axes['xticks'] % 1) == 0.)
x = pars.parameter_axes['xticks'][x_idx]

neuron_types = ['E']#, 'I1', 'I2']
data_types = ['HOM', 'HET1', 'HET2', 'HET3', 'HETall']

cutoff_active = 10.
cutoff_rate = 5.

for neuron_type in neuron_types:
	fig = pl.figure(figsize=(8, 6))
	if condition == 'rescale':
		ax = fig.add_subplot(111, projection='3d')
	elif condition == 'normal':
		ax = fig.add_subplot(111)

	idx_neuron = neuron_types.index(neuron_type)
	for idx, data in enumerate(data_types):
		rates = results_arrays[data][neuron_type]['rate']['means']
		corrected = results_arrays[data][neuron_type]['corrected_rate']['means']
		n_spk = (rates / corrected) * 100.
		y = n_spk[x_idx, :][0]

		if data == 'HET1' and neuron_type == 'E' and condition == 'rescale':
			idxx = np.where(x == 7.0)
			y[idxx, :] = np.nan
			rates[idxx, :] = np.nan

		# interpolate data
		y_data = np.nanmean(y, 1)[np.where(~np.isnan(np.nanmean(y, 1)))]
		x_data = x[np.where(~np.isnan(np.nanmean(y, 1)))]
		f_spline = UnivariateSpline(x_data, y_data, s=len(x_data), k=3)
		y_interp = f_spline(x)

		negative_idx = np.where(y_interp < 0.)[0]
		for neg_idx in negative_idx:
			if neg_idx == 0:
				y_interp[neg_idx] = np.nan
			else:
				y_interp[neg_idx] = 0.

		# to interpolate the x-value
		x_full = np.arange(min(x), max(x), 0.01)
		y_full = f_spline(x_full)

		if (data == 'HOM' or data == 'HET1') and neuron_type == 'E' and condition == 'rescale':
			y_interp[np.argmin(y_interp):] = 0.
			y_full[np.where(y_full < 0.)[0][0]:] = 0.
		order = y_full.argsort()
		x_full = x_full[order]
		y_full = y_full[order]
		# fig2, ax2 = pl.subplots()
		# ax2.plot(x, y_interp)
		# ax2.plot(x_full, y_full, '.')
		# ax2.plot(np.interp(cutoff_active, y_full, x_full), cutoff_active, 'xr')
		# pl.show()
		print "{0} / {1}: gE = {2}".format(data, neuron_type, str(np.interp(cutoff_active, y_full, x_full)))

		xs = []
		zs = []
		for ii in range(y.shape[1]):
			for iddx, xx in enumerate(x):
				if not np.isnan(y[iddx, ii]):
					xs.append(np.random.uniform(xx - 0.5, xx + 0.5))
					zs.append(y[iddx, ii])

		if condition == 'rescale':
			ax.plot(x, np.ones_like(y_interp)*idx, y_interp, c=colors[idx_neuron], lw=3)
			ax.plot(xs, np.ones_like(xs)*idx, zs, marker=markers[idx], lw=0, c=colors[idx_neuron], ms=2, alpha=0.5)
			xi, yi = np.meshgrid(range(20), range(5))
			ax.plot_surface(xi, yi, np.ones_like(xi)*cutoff_active, alpha=0.1)
		elif condition == 'normal':
			ax.plot(x, y_interp, c=colors[idx_neuron], lw=3)
			ax.plot(xs, zs, marker=markers[idx], lw=0, c=colors[idx_neuron], ms=6, alpha=0.5,
			        label=r'$\mathrm{' +data +'}$')

	if condition == 'rescale':
		ax.set_xlabel(r'$\gamma_{E}$')
		ax.set_zlabel(r'Active neurons $[\%]$')
		ax.set_xlim([0., 20.])
		ax.set_zlim([0., 101.])
		ax.set_yticks(range(len(data_types)))
		ax.set_yticklabels([r'$\mathrm{' + xxxx + '}$' for xxxx in data_types])
	else:
		ax.set_xlabel(r'$\nu_{\mathrm{in}} [sps]$')
		ax.set_ylabel(r'Active neurons $[\%]$')
		ax.set_xlim([0., 25.])
		pl.legend()
pl.show()

# b) example RTF
# colors = [(0., 0., 1.), (1., 0., 0.), (231. / 255., 101. / 255., 0.)]
# markers = ['o', 's', 'D', 'v', '^']
# x_idx = np.where((pars.parameter_axes['xticks'] % 1) == 0.)
# x = pars.parameter_axes['xticks'][x_idx]
#
# neuron_types = ['E']#, 'I1', 'I2']
# data_types = ['HOM', 'HET1', 'HET2', 'HET3', 'HETall']
#
# cutoff_active = 10.
# cutoff_rate = 5.
#
# for neuron_type in neuron_types:
# 	fig3 = pl.figure(figsize=(8, 6))
# 	ax31 = fig3.add_subplot(111, projection='3d')
#
# 	for idx, data in enumerate(data_types):
# 		mean_rates = results_arrays[data][neuron_type]['corrected_rate']['means']
# 		y = mean_rates[x_idx]
#
# 		if data == 'HET1' and neuron_type == 'E':
# 			idxx = np.where(x == 7.0)
# 			y[idxx, :] = np.nan
# 			rates[idxx, :] = np.nan
#
# 		# interpolate data
# 		y_data = np.nanmean(y, 1)[np.where(~np.isnan(np.nanmean(y, 1)))]
# 		x_data = x[np.where(~np.isnan(np.nanmean(y, 1)))]
# 		f_spline = UnivariateSpline(x_data, y_data, s=len(x_data), k=3)
# 		y_interp = f_spline(x)
#
# 		negative_idx = np.where(y_interp < 0.)[0]
# 		for neg_idx in negative_idx:
# 			if neg_idx == 0:
# 				y_interp[neg_idx] = np.nan
# 			else:
# 				y_interp[neg_idx] = 0.
#
# 		# to interpolate the x-value
# 		x_full = np.arange(min(x), max(x), 0.01)
# 		y_full = f_spline(x_full)
#
# 		if (data == 'HOM' or data == 'HET1') and neuron_type == 'E':
# 			y_interp[np.argmin(y_interp):] = 0.
# 			y_full[np.where(y_full < 0.)[0][0]:] = 0.
# 		order = y_full.argsort()
# 		x_full = x_full[order]
# 		y_full = y_full[order]
# 		# fig2, ax2 = pl.subplots()
# 		# ax2.plot(x, y_interp)
# 		# ax2.plot(x_full, y_full, '.')
# 		# ax2.plot(np.interp(cutoff_rate, y_full, x_full), cutoff_rate, 'xr')
# 		# pl.show()
#
# 		# print np.interp(cutoff_active, y_full, x_full)
#
# 		print "{0} / {1}: gE = {2}".format(data, neuron_type, str(np.interp(cutoff_active, y_full, x_full)))
#
# 		ax31.plot(x, np.ones_like(y_interp) * idx, y_interp, c=colors[idx_neuron], lw=3)
# 		xs = [];
# 		zs = []
# 		for ii in range(y.shape[1]):
# 			for iddx, xx in enumerate(x):
# 				if not np.isnan(y[iddx, ii]):
# 					xs.append(np.random.uniform(xx - 0.5, xx + 0.5))
# 					zs.append(y[iddx, ii])
#
# 		ax31.plot(xs, np.ones_like(xs) * idx, zs, marker=markers[idx], lw=0, c=colors[idx_neuron], ms=2, alpha=0.5)
#
# 		xi, yi = np.meshgrid(range(20), range(5))
# 		ax31.plot_surface(xi, yi, np.ones_like(xi) * cutoff_active, alpha=0.1)
#
# 	# ax.set_xlabel(r'$\nu_{\mathrm{in}} [sps]$')
# 	ax31.set_xlabel(r'$\gamma_{E}$')
# 	ax31.set_zlabel(r'$\nu_{\mathrm{out}} [sps]$')
# 	ax31.set_yticks(range(len(data_types)))
# 	ax31.set_yticklabels([r'$\mathrm{' + xxxx + '}$' for xxxx in data_types])
# 	ax31.set_xlim([0., 20.])
# 	# ax31.set_zlim([0., 101.])
# 	# ax.set_zlim([0., ax.get_ylim()[1]])
# pl.show()

'''


	# clean_y = np.empty_like(y)
	# for iidx in range(clean_y.shape[0]):
	# 	clean_y[iidx, :] = reject_outliers(y[iidx, :], 2.)
	# 	print y[iidx, :], clean_y[iidx,:]
	# y = clean_y
	# y = y[:, :-1]

	# ax31.plot(pars.parameter_axes['xticks'][~np.isnan(np.nanmean(mean_rates, 1))],
	#           np.nanmean(mean_rates, 1)[~np.isnan(np.nanmean(mean_rates, 1))], marker=markers[idx], c='b', lw=3,
	#           label=r'${0}$'.format(data))
	# ax31.fill_between(pars.parameter_axes['xticks'], np.nanmean(mean_rates, 1) - np.nanstd(mean_rates, 1),
	#                 np.nanmean(mean_rates, 1) + np.nanstd(mean_rates, 1), facecolor=colors[idx], alpha=0.1)

	y_data = np.nanmean(y, 1)[np.where(~np.isnan(np.nanmean(y, 1)))]
	x_data = x[np.where(~np.isnan(np.nanmean(y, 1)))]
	f_spline = UnivariateSpline(x_data, y_data, k=3, s=len(x_data))
	y_interp = f_spline(x)

	ax31.plot(x, y_interp, c='Orange', lw=3)
	# ax31.fill_between(x_data, y_data - np.nanstd(y, 1)[np.where(~np.isnan(np.nanmean(y, 1)))],
	#                 y_data + np.nanstd(y, 1)[np.where(~np.isnan(np.nanmean(y, 1)))], facecolor='r',
	#                 alpha=0.1)

	for ii in range(y.shape[1]):
		for iddx, xx in enumerate(x):
			if not np.isnan(y[iddx, ii]):
				ax31.plot(np.random.uniform(xx - 0.5, xx + 0.5), y[iddx, ii], marker=markers[idx], lw=0,
				        ms=4, c='Orange')

	ax31.set_xlabel(r'$\nu_{\mathrm{in}} [sps]$')
	ax31.set_ylabel(axes_labels[0])
	ax31.set_xlim([0., 25.])
	ax31.set_ylim([0., 55.])

pl.legend()
pl.show()
'''
