# Supplementary material for: Leveraging heterogeneity for neural computation with fading memory in layer 2/3 cortical microcircuits
Source: PLoS Comput Biol. 2019 Apr 25;15(4):e1006781. doi: 10.1371/journal.pcbi.1006781 (PMC6504118; doi:10.1371/journal.pcbi.1006781)
Supplement: S1 File — (GZ) [file pcbi.1006781.s009.tar.gz › scripts/illustrate_activity.py]

__author__ = 'duarte'
import sys

sys.path.insert(0, "../")
from auxiliary_fcns import generate_connectivity
from modules.parameters import ParameterSpace, ParameterSet, extract_nestvalid_dict
from modules.net_architect import Network
from modules.io import set_storage_locations
from modules.signals import iterate_obj_list, empty, SpikeList
from modules.input_architect import EncodingLayer
from modules.visualization import set_global_rcParams, TopologyPlots, plot_histogram
from modules.analysis import characterize_population_activity
import time
import numpy as np
import nest
import cPickle as pickle
import matplotlib.pyplot as pl
import networkx as nx
import scipy.stats as st
from scipy.interpolate import UnivariateSpline
import itertools

plot = True
display = True
save = True
debug = False

###################################################################################
# Extract parameters from file and build global ParameterSet
# =================================================================================
params_file = '../parameters/noise_driven_dynamics.py'
parameter_set = ParameterSpace(params_file)[0]
parameter_set = parameter_set.clean(termination='pars')

if not isinstance(parameter_set, ParameterSet):
	if isinstance(parameter_set, basestring) or isinstance(parameter_set, dict):
		parameter_set = ParameterSet(parameter_set)
	else:
		raise TypeError("parameter_set must be ParameterSet, string with full path to parameter file or dictionary")

# ######################################################################################################################
# Setup extra variables and parameters
# ======================================================================================================================
if plot:
	set_global_rcParams(parameter_set.kernel_pars['mpl_path'])
paths = set_storage_locations(parameter_set, save)

np.random.seed(parameter_set.kernel_pars['np_seed'])
results = dict()

# ######################################################################################################################
# Generate connectivity (for structural heterogeneity)
# ======================================================================================================================
if hasattr(parameter_set.connection_pars, 'pre_computedW'):
	if np.any(parameter_set.connection_pars.pre_computedW):
		# replace tuples with real connectivity
		pre_computedW = []
		for idx_c, conn in enumerate(parameter_set.connection_pars.pre_computedW):
			print parameter_set.connection_pars.synapse_types[idx_c], conn
			if conn is not None:
				pre_computedW.append(generate_connectivity(**conn[1])[1])
		parameter_set.connection_pars.pre_computedW = pre_computedW
elif hasattr(parameter_set.kernel_pars, 'pre_computedW'):
	if np.any(parameter_set.kernel_pars.pre_computedW):
		# replace tuples with real connectivity
		conns = parameter_set.kernel_pars.pre_computedW
		# parameter_set.connection_pars.update({'pre_computedW': []})
		pre_computedW = []
		for idx_c, conn in enumerate(parameter_set.connection_pars.synapse_names):
			if conns[conn] is not None:
				pre_computedW.append(generate_connectivity(**conns[conn][1])[1])
		parameter_set.connection_pars.update({'pre_computedW': pre_computedW})

# visualize results
if plot and debug:
	for idx_conn, n_conn in enumerate(parameter_set.connection_pars.pre_computedW):
		n_pre = n_conn.shape[0]
		n_post = n_conn.shape[1]
		net_graph = nx.Graph()
		for nn in range(n_pre):
			net_graph.add_node(nn)
		weighted_edges = []
		for index, x in np.ndenumerate(n_conn):
			if x:
				weighted_edges.append((index[0], index[1], x))
		net_graph.add_weighted_edges_from(weighted_edges)
		dig = net_graph.to_directed()
		in_degress = [v for k, v in dig.in_degree().items()]
		out_degress = [v for k, v in dig.out_degree().items()]
		degrees = list(itertools.chain(*[in_degress, out_degress]))

		print parameter_set.connection_pars.synapse_types[idx_conn]
		if parameter_set.connection_pars.synapse_types[idx_conn][1] == 'E':
			color = 'b'
		elif parameter_set.connection_pars.synapse_types[idx_conn][1] == 'I1':
			color = 'red'
		elif parameter_set.connection_pars.synapse_types[idx_conn][1] == 'I2':
			color = 'Orange'

		fig1 = pl.figure()
		fig1.suptitle(str(parameter_set.connection_pars.synapse_types[idx_conn]))
		ax1 = fig1.add_subplot(121)
		ax2 = fig1.add_subplot(122)
		plot_histogram(degrees, 50, ax=ax1, color=color)
		plot_histogram(n_conn[n_conn != 0.], 50, ax=ax2, color=color)
		ax1.set_title('degree')
		ax2.set_title('weight')
		pl.show()

# ######################################################################################################################
# Set kernel and simulation parameters
# ======================================================================================================================
print '\nRuning ParameterSet {0}'.format(parameter_set.label)
nest.ResetKernel()
nest.set_verbosity('M_WARNING')
nest.SetKernelStatus(extract_nestvalid_dict(parameter_set.kernel_pars.as_dict(), param_type='kernel'))

# ######################################################################################################################
# Build network
# ======================================================================================================================
net = Network(parameter_set.net_pars)

# ######################################################################################################################
# Randomize initial variable values
# ======================================================================================================================
for idx, n in enumerate(list(iterate_obj_list(net.populations))):
	if hasattr(parameter_set.net_pars, "randomize_neuron_pars"):
		randomize = parameter_set.net_pars.randomize_neuron_pars[idx]
		for k, v in randomize.items():
			n.randomize_initial_states(k, randomization_function=v[0], **v[1])

if hasattr(parameter_set.kernel_pars, 'I_e'):
	nest.SetStatus(net.populations[0].gids, {'I_e': parameter_set.kernel_pars.I_e})
# print nest.GetStatus(net.populations[0].gids, 'I_e')
# ######################################################################################################################
# Build and connect input
# ======================================================================================================================
enc_layer = EncodingLayer(parameter_set.encoding_pars)
enc_layer.connect(parameter_set.encoding_pars, net)

# ######################################################################################################################
# Set-up Analysis
# ======================================================================================================================
net.connect_devices()

# ######################################################################################################################
# Connect Network
# ======================================================================================================================
net.connect_populations(parameter_set.connection_pars, progress=True)

# net.extract_synaptic_weights()

## plot network structure
# tp = TopologyPlots(parameter_set.connection_pars, net, colormap='coolwarm')
# tp.compile_weights()
#
# in_degrees = {}
# out_degrees = {}
#
# for idx_conn, n_conn in enumerate(net.synaptic_weights.values()):
# 	n_conn = n_conn.todense()
# 	A = (n_conn > 0.).astype(int)
# 	in_degrees.update({net.synaptic_weights.keys()[idx_conn]: np.sum(A, 0)})
# 	out_degrees.update({net.synaptic_weights.keys()[idx_conn]: np.sum(A, 1)})


# # plot degree distribution histograms
# def plot_distribution(data, bins, color, ax):
# 	data = np.array(data)
# 	data = data[data != 0]
# 	if np.any(data[np.isnan(data)]):
# 		print("Removing NaN")
# 		data = data[~np.isnan(data)]
# 	if np.any(data[np.isinf(data)]):
# 		print("Removing inf")
# 		data = data[~np.isinf(data)]
# 	ws = np.ones_like(data) / float(len(data))
# 	n, bn, patches = ax.hist(data, bins, weights=ws, histtype='stepfilled', alpha=0.1)
# 	pl.setp(patches, 'facecolor', color)
#
# 	# convert bin edges to centers
# 	# bn = bn[:-1] + (bn[1] - bn[0])/2
# 	# f = UnivariateSpline(bn, n, s=len(data))
# 	# ax.plot(bn, f(bn), color=color, lw=3)
#
# 	# ax.plot(bn[n > 0.], n[n > 0.], color=color, lw=3)
# 	# ax.plot(bn, n, color=color, lw=3)
#
# 	approximate_pdf_isi = st.kde.gaussian_kde(data)
# 	x = np.linspace(np.min(data), np.max(data), bins)
# 	y = approximate_pdf_isi(x)
# 	y /= np.sum(y)
# 	ax.plot(x, y, color=color, lw=3)
# 	# ax.fill_between(x, 0., y, facecolor=color, alpha=0.1)
# 	# ax.axvline(np.mean(data), color=color, linestyle='dashed')
#
# fig = pl.figure()
# ax_main = pl.subplot2grid((7, 8), (0, 2), rowspan=5, colspan=5)
# ax_main.set_xticks([])
# ax_main.set_yticks([])
# ax1 = pl.subplot2grid((7, 8), (0, 0), rowspan=2, colspan=2)
# ax1.set_xlabel(r'$\mathrm{d^{out}}$')
# ax1.set_ylabel(r'$\mathrm{Freq.}$')
#
# ax2 = pl.subplot2grid((7, 8), (2, 0), rowspan=2, colspan=2)
# ax2.set_xlabel(r'$\mathrm{d^{out}}$')
# ax2.set_ylabel(r'$\mathrm{Freq.}$')
#
# ax3 = pl.subplot2grid((7, 8), (4, 0), rowspan=2, colspan=2)
# ax3.set_xlabel(r'$\mathrm{d^{out}}$')
# ax3.set_ylabel(r'$\mathrm{Freq.}$')
#
# ax4 = pl.subplot2grid((7, 8), (5, 2), rowspan=2, colspan=2)
# ax4.set_xlabel(r'$\mathrm{d^{in}}$')
# ax4.set_ylabel(r'$\mathrm{Freq.}$')
#
# ax5 = pl.subplot2grid((7, 8), (5, 4), rowspan=2, colspan=2)
# ax5.set_xlabel(r'$\mathrm{d^{in}}$')
# ax5.set_ylabel(r'$\mathrm{Freq.}$')
#
# ax6 = pl.subplot2grid((7, 8), (5, 6), rowspan=2, colspan=2)
# ax6.set_xlabel(r'$\mathrm{d^{in}}$')
# ax6.set_ylabel(r'$\mathrm{Freq.}$')
#
# ax_main.imshow(tp.full_weights>0., cmap='gray_r')
#
# plot_distribution(out_degrees[('E', 'E')], 100, 'b', ax1)
# plot_distribution(out_degrees[('I1', 'E')], 100, 'r', ax1)
# plot_distribution(out_degrees[('I2', 'E')], 100, 'Orange', ax1)
#
# plot_distribution(out_degrees[('E', 'I1')], 100, 'b', ax2)
# plot_distribution(out_degrees[('I1', 'I1')], 100, 'r', ax2)
# plot_distribution(out_degrees[('I2', 'I1')], 100, 'Orange', ax2)
#
# plot_distribution(out_degrees[('E', 'I2')], 100, 'b', ax3)
# plot_distribution(out_degrees[('I1', 'I2')], 100, 'r', ax3)
# plot_distribution(out_degrees[('I2', 'I2')], 100, 'Orange', ax3)
#
#
# plot_distribution(in_degrees[('E', 'E')], 100, 'b', ax4)
# plot_distribution(in_degrees[('E', 'I1')], 100, 'r', ax4)
# plot_distribution(in_degrees[('E', 'I2')], 100, 'Orange', ax4)
#
# plot_distribution(in_degrees[('I1', 'E')], 100, 'b', ax5)
# plot_distribution(in_degrees[('I1', 'I1')], 100, 'r', ax5)
# plot_distribution(in_degrees[('I1', 'I2')], 100, 'Orange', ax5)
#
# plot_distribution(in_degrees[('I2', 'E')], 100, 'b', ax6)
# plot_distribution(in_degrees[('I2', 'I1')], 100, 'r', ax6)
# plot_distribution(in_degrees[('I2', 'I2')], 100, 'Orange', ax6)
#
# pl.show()


# ######################################################################################################################
# Simulate
# ======================================================================================================================
if parameter_set.kernel_pars.transient_t:
	net.simulate(parameter_set.kernel_pars.transient_t)
	net.flush_records()

net.simulate(parameter_set.kernel_pars.sim_time + parameter_set.kernel_pars.resolution)

# ######################################################################################################################
# Extract and store data
# ======================================================================================================================
analysis_interval = [parameter_set.kernel_pars.transient_t,
                     parameter_set.kernel_pars.transient_t + parameter_set.kernel_pars.sim_time]
net.extract_population_activity(t_start=analysis_interval[0], t_stop=analysis_interval[1])
net.extract_network_activity()

# ######################################################################################################################
# Analyse / plot data
# ======================================================================================================================
parameter_set.analysis_pars.pop('label')
start_analysis = time.time()
results.update(characterize_population_activity(net, parameter_set, analysis_interval, epochs=None,
                                                color_map='jet', plot=plot,
                                                display=display, save=paths['figures'] + paths['label'],
                                                color_subpop=True, analysis_pars=parameter_set.analysis_pars))
print "\nElapsed time (state characterization): {0}".format(str(time.time() - start_analysis))

for pops in net.population_names:
	if pops in results['analog_activity'].keys():
		if 'mean_I_ex' in results['analog_activity'][pops].keys():
			print pops

			# calculate EI ratios
			inh = np.array(results['analog_activity'][pops]['mean_I_in'])
			exc = np.array(results['analog_activity'][pops]['mean_I_ex'])
			ei_ratios = np.abs(np.abs(inh) - np.abs(exc))
			ei_ratios_corrected = np.abs(np.abs(inh - np.mean(inh)) - np.abs(exc - np.mean(exc)))
			print "EI amplitude difference: {0} +- {1}".format(str(np.mean(ei_ratios)), str(np.std(ei_ratios)))
			print "EI amplitude difference (amplitude corrected): {0} +- {1}".format(str(np.mean(ei_ratios_corrected)),
			                                                                         str(np.std(ei_ratios_corrected)))
			results['analog_activity'][pops].update({'IE_ratio': np.mean(ei_ratios)})
			results['analog_activity'][pops].update({'IE_ratio_corrected': np.mean(ei_ratios_corrected)})

			# calculate distance from threshold
			recorded_ids = list(results['analog_activity'][pops]['recorded_neurons'])
			thresholds = np.array(nest.GetStatus(recorded_ids, 'V_th'))
			mean_v = results['analog_activity'][pops]['mean_V_m']
			results['analog_activity'][pops].update({'d_th': mean_v - thresholds})


# plot EI current examples
fig = pl.figure(figsize=(10, 8))
ax1 = fig.add_subplot(111)

n_pop = net.populations[0]
exc = n_pop.analog_activity[n_pop.analog_activity_names.index('I_ex')].time_slice(t_start=2000., t_stop=2500.)
inh = n_pop.analog_activity[n_pop.analog_activity_names.index('I_in')].time_slice(t_start=2000., t_stop=2500.)

ax1.plot(exc.time_axis(), -exc.as_array()[0, :]/1000., 'b')
ax1.plot(inh.time_axis(), -inh.as_array()[0, :]/1000., 'r')
ax1.plot(exc.time_axis(), (np.abs(exc.as_array()[0, :]/1000.)) - (np.abs(inh.as_array()[0, :]/1000.)), c='gray')
ax1.set_xlabel(r'Time [ms]')
ax1.set_ylabel(r'$\mathrm{I^{syn}(t) [nA]}$')
ax1.set_xlim([2000., 2500.])

pl.show()


colors = [(0., 0., 1.), (1., 0., 0.), (231. / 255., 101. / 255., 0.)]

# effective balance
for idx, n_pop in enumerate(net.populations):
	exc = n_pop.analog_activity[n_pop.analog_activity_names.index('I_ex')]
	inh = n_pop.analog_activity[n_pop.analog_activity_names.index('I_in')]

	gamma = []
	for id in exc.id_list():
		g = np.trapz(np.abs(inh[id].raw_data())) / np.trapz(np.abs(exc[id].raw_data()))
		gamma.append(g)
		print g

	fig, ax = pl.subplots()
	plot_histogram(gamma, 10, ax=ax, color=colors[idx])
	# ax.hist(gamma, 10)
pl.show()

# from modules.analysis import compute_timescale
# # intrinsic timescales and vm analyses
# for n_pop in net.populations:
# 	vm = n_pop.analog_activity[n_pop.analog_activity_names.index('V_m')]
# 	time_axis = np.arange(0., analysis_interval[1] - analysis_interval[0], 0.1)
# 	acc, mean_fit, acc_function, timescales = compute_timescale(vm.as_array(), time_axis, max_lag=100.)
#
# 	fig, ax = pl.subplots()
# 	for iii in range(vm.as_array().shape[0]):
# 		sig = vm.as_array()[iii, :]
# 		ax.plot(np.mean(sig), np.var(sig), '.k', alpha=0.8)
# 	pl.show()
#
# # effective tau
# for n_pop in net.populations:
# 	g_total = n_pop.analog_activity[n_pop.analog_activity_names.index('G_syn_tot')]

# rate, cv, cc distributions
fig = pl.figure()
ax1 = fig.add_subplot(311)
ax2 = fig.add_subplot(312)
ax3 = fig.add_subplot(313)
for idx_pop, n_pop in enumerate(net.populations):
	spk_list = n_pop.spiking_activity
	plot_histogram(spk_list.mean_rates(), 10, ax=ax1, color=colors[idx_pop])
	plot_histogram(spk_list.cv_isi(), 10, ax=ax2, color=colors[idx_pop])
	plot_histogram(spk_list.cc_pearson())
pl.show()
# v_m correlations and variability
vE = net.populations[0].analog_activity[0]
vI1 = net.populations[1].analog_activity[0]
vI2 = net.populations[2].analog_activity[0]

cEE = []
cEI = []
cII = []

# compute pair-wise correlation coefficients
from modules.visualization import progress_bar
def compute_corr(x, y):
	c = []
	for i in range(x.shape[0]):
		for j in range(y.shape[0]):
			c.append(np.corrcoef(x[i, :], y[j, :])[0][1])

		progress_bar(float(i+1) / float(x.shape[0]))
			# progress_bar(float((i+1)*(j+1)) / float(x.shape[0]*y.shape[0]))
	return c

# cEE = compute_corr(vE.as_array(), vE.as_array())
# cEI1 = compute_corr(vE.as_array(), vI1.as_array())

# pl.plot(xx)
# pl.show()

target_values = [(-58.1, 39.5)]
fig = pl.figure(figsize=(8, 5))
ax = fig.add_subplot(211)
ax2 = fig.add_subplot(212)

for idx_pop, n_pop in enumerate(net.populations):
	vm = n_pop.analog_activity[n_pop.analog_activity_names.index('V_m')]
	means = []
	variances = []
	cv = []
	for n_neuron in range(vm.as_array().shape[0]):
		means.append(np.mean(vm.as_array()[n_neuron, :]))
		variances.append(np.var(vm.as_array()[n_neuron, :]))
		cv.append(np.std(vm.as_array()[n_neuron, :]) / np.abs(np.mean(vm.as_array()[n_neuron, :])))
		progress_bar(float(n_neuron + 1) / float(vm.as_array().shape[0]))
	ax.plot(means, variances, '.', c=colors[idx_pop], alpha=0.6)
	# ax2.hist(cv, 100)
	plot_histogram(cv, 100, norm=True, mark_mean=True, ax=ax2, color=colors[idx_pop])

ax.set_xlabel(r'$\langle\mathrm{V_{m}}\rangle$')
ax.set_ylabel(r'$\mathrm{var(V_{m})}$')
pl.show()

# Illustrate activity
time_window = [parameter_set.kernel_pars.transient_t,
               parameter_set.kernel_pars.transient_t + 1000.]  # [10000., 15000.]
select_N = [25, 25, 25]#round(0.1 * nn) for nn in net.n_neurons]

# fig = pl.figure()
# pl.axis('off')
# fig.subplots_adjust(hspace=0)
# ax1 = fig.add_subplot(111)
'''
ctr = 1

for idx_pop, n_pop in enumerate(net.populations):
	spike_list = n_pop.spiking_activity.time_slice(t_start=time_window[0], t_stop=time_window[1])
	vm_list = n_pop.analog_activity[0].time_slice(t_start=time_window[0], t_stop=time_window[1])
	analog_ids = results['analog_activity'][n_pop.name]['recorded_neurons']

	if not spike_list.empty():
		new_ids = np.intersect1d(spike_list.select_ids("cell.mean_rate() > 0"),
		                         spike_list.select_ids("cell.mean_rate() < 100"))
	else:
		new_ids = []

	if len(new_ids) > int(select_N[idx_pop]):
		chosen_ids = np.random.permutation(new_ids)[:int(select_N[idx_pop])]
	elif len(new_ids) == int(select_N[idx_pop]):
		chosen_ids = new_ids
	else:
		ii = np.random.permutation(analog_ids)[:int(select_N[idx_pop]-len(new_ids))]
		chosen_ids = np.union1d(ii, new_ids)
		while len(chosen_ids) != select_N[idx_pop]:  # just in case the neurons are repeated
			ii = np.random.permutation(analog_ids)[:int(select_N[idx_pop] - len(new_ids))]
			chosen_ids = np.union1d(ii, new_ids)

	new_list = spike_list.id_slice(chosen_ids)
	new_vm = vm_list.id_slice(list(chosen_ids))

	fig = pl.figure()
	pl.axis('off')
	fig.suptitle(net.population_names[idx_pop])
	fig.subplots_adjust(hspace=0)
	# ax1 = fig.add_subplot(111)
	time_axis = new_vm.time_axis()
	for idx, n_neuron in enumerate(chosen_ids):
		ax = fig.add_subplot(len(chosen_ids), 1, idx+1)
		ax.axis('off')

		y_position = (idx + ctr) * 10
		spike_train = new_list.spiketrains[n_neuron]

		ax.plot(time_axis, new_vm.as_array()[idx, :], c=colors[idx_pop])
		ax.set_ylim([new_vm.as_array().min(), new_vm.as_array().max()])

	if not new_list.empty():
		fig1, ax1 = pl.subplots()
		pl.axis('off')
		fig1.subplots_adjust(hspace=0)
		neuron_ids = [np.where(x == np.unique(new_list.raw_data()[:, 1]))[0][0] for x in new_list.raw_data()[:, 1]]
		tmp = [(neuron_ids[idx], time) for idx, time in enumerate(new_list.raw_data()[:, 0])]
		new_spike_list = SpikeList(tmp, id_list=np.unique(neuron_ids), t_start=time_window[0], t_stop=time_window[1])

		for idx, n in enumerate(tmp):
			neuron_id = n[0] + ctr
			ax1.vlines(n[1] - time_window[0], neuron_id - 0.4, neuron_id + 0.4, **{'color': colors[idx_pop], 'lw': 2.})
		ctr += max(new_spike_list.id_list) + 1
		# ax.set_ylim(-0.5, select_N[idx_pop] - 0.5)
		ax1.set_xlim(0., time_window[1] - time_window[0])
		ax1.grid(False)
		ax1.set_xticks([])
		ax1.set_yticks([])


	pl.show()
'''
'''
		# if not empty(spike_train.spike_times):


		neuron_ids = [np.where(x == np.unique(new_list.raw_data()[:, 1]))[0][0] for x in new_list.raw_data()[:, 1]]
		tmp = [(neuron_ids[idx], time) for idx, time in enumerate(new_list.raw_data()[:, 0])]
		new_spike_list = SpikeList(tmp, id_list=np.unique(neuron_ids), t_start=time_window[0], t_stop=time_window[1])

		for idx, n in enumerate(tmp):
			neuron_id = n[0] + ctr
			ax1.vlines(n[1] - time_window[0], neuron_id - 0.4, neuron_id + 0.4, **{'color': colors[idx_pop], 'lw': 2.})
		ctr += max(new_spike_list.id_list) + 1
		# ax.set_ylim(-0.5, select_N[idx_pop] - 0.5)
		ax1.set_xlim(0., time_window[1] - time_window[0])
		ax1.grid(False)
		ax1.set_xticks([])
		ax1.set_yticks([])


#


for idx_pop, n_pop in enumerate(net.populations):
	spike_list = n_pop.spiking_activity.time_slice(t_start=time_window[0], t_stop=time_window[1])
	if not spike_list.empty():
		new_ids = np.intersect1d(spike_list.select_ids("cell.mean_rate() > 0"),
		                         spike_list.select_ids("cell.mean_rate() < 100"))
		chosen_ids = np.random.permutation(new_ids)[:int(select_N[idx_pop])]
		new_list = spike_list.id_slice(chosen_ids)

		neuron_ids = [np.where(x == np.unique(new_list.raw_data()[:, 1]))[0][0] for x in new_list.raw_data()[:, 1]]
		tmp = [(neuron_ids[idx], time) for idx, time in enumerate(new_list.raw_data()[:, 0])]
		new_spike_list = SpikeList(tmp, id_list=np.unique(neuron_ids), t_start=time_window[0], t_stop=time_window[1])

		for idx, n in enumerate(tmp):
			neuron_id = n[0] + ctr
			ax1.vlines(n[1] - time_window[0], neuron_id - 0.4, neuron_id + 0.4, **{'color': colors[idx_pop], 'lw': 2.})
		ctr += max(new_spike_list.id_list) + 1
		# ax.set_ylim(-0.5, select_N[idx_pop] - 0.5)
		ax1.set_xlim(0., time_window[1] - time_window[0])
		ax1.grid(False)
		ax1.set_xticks([])
		ax1.set_yticks([])
pl.show()

# ######################################################################################################################
# Save data
# ======================================================================================================================
if save:
	with open(paths['results'] + 'Results_' + parameter_set.label, 'w') as f:
		pickle.dump(results, f)
	parameter_set.save(paths['parameters'] + 'Parameters_' + parameter_set.label)

if display:
	pl.show()
'''
