# Supplementary material for: Leveraging heterogeneity for neural computation with fading memory in layer 2/3 cortical microcircuits
Source: PLoS Comput Biol. 2019 Apr 25;15(4):e1006781. doi: 10.1371/journal.pcbi.1006781 (PMC6504118; doi:10.1371/journal.pcbi.1006781)
Supplement: S1 File — (GZ) [file pcbi.1006781.s009.tar.gz › parameters/preset/__init__.py]

__author__ = 'duarte'
import numpy as np
import sys
sys.path.insert(0, "../..")
from auxiliary_fcns import lognormal_parameters, generate_connectivity, truncated_lognormal_rvs
from modules.parameters import ParameterSet, copy_dict
from modules.signals import empty
import scipy.stats as st
from defaults.paths import paths


def set_kernel_defaults(run_type='local', data_label='', **system_pars):
	"""
	Return pre-defined kernel parameters dictionary
	:param default_set:
	:return:
	"""
	if run_type == 'local':
		run = True
	else:
		run = False
	keys = ['nodes', 'ppn', 'mem', 'walltime', 'queue', 'sim_time', 'transient_time']
	if not np.mean(np.sort(system_pars.keys()) == np.sort(keys)).astype(bool):
		raise TypeError("system parameters dictionary must contain the following keys {0}".format(str(keys)))

	N_vp = system_pars['nodes'] * system_pars['ppn']
	np_seed = np.random.randint(1000000000) + 1
	np.random.seed(np_seed)
	msd = np.random.randint(100000000000)

	kernel_pars = {
		'resolution': 0.1,
		'sim_time': system_pars['sim_time'],
		'transient_t': system_pars['transient_time'],
		'data_prefix': data_label,
		'data_path': paths[run_type]['data_path'],
		'mpl_path': paths[run_type]['matplotlib_rc'],
		'overwrite_files': True,
		'print_time': run,
		'rng_seeds': range(msd + N_vp + 1, msd + 2 * N_vp + 1),
		'grng_seed': msd + N_vp,
		'total_num_virtual_procs': N_vp,
		'local_num_threads': system_pars['ppn'],
		'np_seed': np_seed,

		'system': {
			'local': run,
			'system_label': run_type,
			'queueing_system': paths[run_type]['queueing_system'],
			'jdf_template': paths[run_type]['jdf_template'],
			'remote_directory': paths[run_type]['remote_directory'],
			'jdf_fields': {'{{ script_folder }}': '',
			               '{{ nodes }}': str(system_pars['nodes']),
			               '{{ ppn }}': str(system_pars['ppn']),
			               '{{ mem }}': str(system_pars['mem']),
			               '{{ walltime }}': system_pars['walltime'],
			               '{{ queue }}': system_pars['queue'],
			               '{{ computation_script }}': ''}
		}
	}
	return ParameterSet(kernel_pars)


def rec_device_defaults(start=0., stop=sys.float_info.max, resolution=0.1, record_to='memory',
                        device_type='spike_detector', label=''):
	"""
	Standard device parameters
	:param default_set:
	:return:
	"""
	rec_devices = {
		'start': start,
		'stop': stop,
		'origin': 0.,
		'interval': resolution,
		'record_to': [record_to],
		'label': label,
		'model': device_type,
		'close_after_simulate': False,
		'flush_after_simulate': False,
		'flush_records': False,
		'close_on_reset': True,
		'withtime': True,
		'withgid': True,
		'withweight': False,
		'time_in_steps': False,
		'scientific': False,
		'precision': 3,
		'binary': False,
	}
	return ParameterSet(rec_devices)


def set_neuron_defaults(default_set=1):
	"""
	Collections of single neuron ParameterSets

	:param default_set: (int) Load default set:
	------------------
	1) iaf_cond_mtime, AMPA+GABAa (heterogeneous syn pars for E/I neurons), fixed neuron pars
	2) iaf_cond_mtime, AMPA+GABAa (hetereogeneous syn pars for E/I neurons), fixed neuron pars
	3) iaf_cond_mtime, AMPA+NMDA+GABAa+GABAb (homogeneous E/I pars), fixed neuron pars
	4) iaf_cond_exp, AMPA+GABAa (homogeneous syn pars for E/I neurons), fixed neuron pars
	:return: ParameterSet
	"""
	if default_set == 1.1:
		print("\nLoading Default Neuron Set 1.1 - iaf_cond_mtime, fixed voltage threshold, fixed absolute refractory "
		      "time, Fast and slow synapses (AMPA, GABAa, NMDA, GABAb), HOMOGENEOUS parameters")
		neuron_pars = {
			'E': {
				'model': 'iaf_cond_mtime',
				'C_m': 116.51835339476165,
				'E_L': -76.42845423785847,
				'I_e': 0.,
				'V_m': -46.52785619857699,
				'V_th': -44.4502581905932,
				'V_reset': -54.18105341258776,
				'a': 4.0,
				'b': 30.0,
				'g_L': 4.63933405717297,
				'rec_bal': [1., 1., 0., 0.8],
				'rec_cond': [0.9, 0.15, 0.14, 0.009],
				'rec_type': [1., -1., 2., -1.],
				'rec_reversal': [0., -75., 0., -90.],
				'rec_names': ['AMPA', 'GABA_{A}', 'NMDA', 'GABA_{B}'],
				't_ref': 2.054115827009855,
				'tau_minus': 20.,
				'tau_minus_triplet': 200.,
				'tau_w': 100.,
				'tau_syn_d1': [2., 6., 0.1, 200.],
				'tau_syn_d2': [0.1, 0.1, 100., 600.],
				'tau_syn_rise': [0.3, 0.25, 1., 30.],
			},
			'I1': {
				'model': 'iaf_cond_mtime',
				'C_m': 104.52017990016762,
				'E_L': -64.33373394119155,
				'I_e': 0.,
				'V_m': -50.77039623016019,
				'V_th': -38.97464718592119,
				'V_reset': -57.46634571442576,
				'a': 0.,
				'b': 0.,
				'g_L': 9.752997767378801,
				'rec_bal': [1., 1., 0., 0.8],
				'rec_cond': [1.6, 1.0, 0.003, 0.022],
				'rec_type': [1., -1., 2., -1.],
				'rec_reversal': [0., -75., 0., -90.],
				'rec_names': ['AMPA', 'GABA_{A}', 'NMDA', 'GABA_{B}'],
				't_ref': 0.5167017040109984,
				'tau_minus': 20.,
				'tau_minus_triplet': 200.,
				'tau_w': 100.,
				'tau_syn_d1': [0.7, 2.5, 0.1, 50.],
				'tau_syn_d2': [0.1, 0.1, 100., 400.],
				'tau_syn_rise': [0.1, 0.1, 1., 25.],
			},
			'I2': {
				'model': 'iaf_cond_mtime',
				'C_m': 102.87015230788197,
				'E_L': -61.00822373039806,
				'I_e': 0.,
				'V_m': -35.00429417696984,
				'V_th': -34.437656816691835,
				'V_reset': -47.11084599192764,
				'a': 2.0,
				'b': 10.0,
				'g_L': 4.606243167182434,
				'rec_bal': [1., 1., 0., 0.8],
				'rec_cond': [0.8, 0.7, 0.012, 0.025],
				'rec_type': [1., -1., 2., -1.],
				'rec_reversal': [0., -75., 0., -90.],
				'rec_names': ['AMPA', 'GABA_{A}', 'NMDA', 'GABA_{B}'],
				't_ref': 1.3402403593136614,
				'tau_minus': 20.,
				'tau_minus_triplet': 200.,
				'tau_w': 100.,
				'tau_syn_d1': [1.8, 5., 0.1, 150.],
				'tau_syn_d2': [0.1, 0.1, 100., 500.],
				'tau_syn_rise': [0.2, 0.2, 1., 25.],
			}
		}

	elif default_set == 1.2:
		print("\nLoading Default Neuron Set 1.2 - iaf_cond_mtime, fixed voltage threshold, fixed absolute refractory "
		      "time, Fast and slow synapses (AMPA, GABAa, NMDA, GABAb), HETEROGENEOUS(*) parameters")
		neuron_pars = {
			'E': {
				'model': 'iaf_cond_mtime',
				'C_m': 250.0,
				'E_L': -70.0,
				'I_e': 0.,
				'V_m': -70.0,
				'V_th': -50.0,
				'V_reset': -60.0,
				'a': 4.,
				'b': 30.,
				'g_L': 16.7,
				'rec_bal': [1., 1., 0., 0.8],
				'rec_cond': [0.9, 0.15, 0.14, 0.009],
				'rec_type': [1., -1., 2., -1.],
				'rec_reversal': [0., -75., 0., -90.],
				'rec_names': ['AMPA', 'GABA_{A}', 'NMDA', 'GABA_{B}'],
				't_ref': 2.,
				'tau_minus': 20.,
				'tau_minus_triplet': 200.,
				'tau_w': 100.,
				'tau_syn_d1': [2., 6., 0.1, 200.],
				'tau_syn_d2': [0.1, 0.1, 100., 600.],
				'tau_syn_rise': [0.3, 0.25, 1., 30.],
			},
			'I1': {
				'model': 'iaf_cond_mtime',
				'C_m': 250.0,
				'E_L': -70.0,
				'I_e': 0.,
				'V_m': -70.0,
				'V_th': -50.0,
				'V_reset': -60.0,
				'a': 0.,
				'b': 0.,
				'g_L': 16.7,
				'rec_bal': [1., 1., 0., 0.8],
				'rec_cond': [1.6, 1.0, 0.003, 0.022],
				'rec_type': [1., -1., 2., -1.],
				'rec_reversal': [0., -75., 0., -90.],
				'rec_names': ['AMPA', 'GABA_{A}', 'NMDA', 'GABA_{B}'],
				't_ref': 2.,
				'tau_minus': 20.,
				'tau_minus_triplet': 200.,
				'tau_w': 100.,
				'tau_syn_d1': [0.7, 2.5, 0.1, 50.],
				'tau_syn_d2': [0.1, 0.1, 100., 400.],
				'tau_syn_rise': [0.1, 0.1, 1., 25.],
			},
			'I2': {
				'model': 'iaf_cond_mtime',
				'C_m': 250.0,
				'E_L': -70.0,
				'I_e': 0.,
				'V_m': -70.0,
				'V_th': -50.0,
				'V_reset': -60.0,
				'a': 2.,
				'b': 10.,
				'g_L': 16.7,
				'rec_bal': [1., 1., 0., 0.8],
				'rec_cond': [0.8, 0.7, 0.012, 0.025],
				'rec_type': [1., -1., 2., -1.],
				'rec_reversal': [0., -75., 0., -90.],
				'rec_names': ['AMPA', 'GABA_{A}', 'NMDA', 'GABA_{B}'],
				't_ref': 2.,
				'tau_minus': 20.,
				'tau_minus_triplet': 200.,
				'tau_w': 100.,
				'tau_syn_d1': [1.8, 5., 0.1, 150.],
				'tau_syn_d2': [0.1, 0.1, 100., 500.],
				'tau_syn_rise': [0.2, 0.2, 1., 25.],
			}
		}

	# elif default_set == 1.3:
	# 	print("\nLoading Default Neuron Set 1.3 - iaf_cond_mtime, fixed voltage threshold, fixed absolute refractory "
	# 	      "time, Fast and slow synapses (AMPA, GABAa, NMDA, GABAb), HOMOGENEOUS parameters, fixed conductances")
	# 	neuron_pars = {
	# 		'E': {
	# 			'model': 'iaf_cond_mtime',
	# 			'C_m': 116.51835339476165,
	# 			'E_L': -76.42845423785847,
	# 			'I_e': 0.,
	# 			'V_m': -46.52785619857699,
	# 			'V_th': -44.4502581905932,
	# 			'V_reset': -54.18105341258776,
	# 			'a': 4.0,
	# 			'b': 30.0,
	# 			'g_L': 4.63933405717297,
	# 			'rec_bal': [1., 1., 0., 0.8],
	# 			'rec_cond': [1., 1., 1., 1.],
	# 			'rec_type': [1., -1., 2., -1.],
	# 			'rec_reversal': [0., -75., 0., -90.],
	# 			'rec_names': ['AMPA', 'GABA_{A}', 'NMDA', 'GABA_{B}'],
	# 			't_ref': 2.054115827009855,
	# 			'tau_minus': 20.,
	# 			'tau_minus_triplet': 200.,
	# 			'tau_w': 100.,
	# 			'tau_syn_d1': [2., 6., 0.1, 200.],
	# 			'tau_syn_d2': [0.1, 0.1, 100., 600.],
	# 			'tau_syn_rise': [0.3, 0.25, 1., 30.],
	# 		},
	# 		'I1': {
	# 			'model': 'iaf_cond_mtime',
	# 			'C_m': 104.52017990016762,
	# 			'E_L': -64.33373394119155,
	# 			'I_e': 0.,
	# 			'V_m': -50.77039623016019,
	# 			'V_th': -38.97464718592119,
	# 			'V_reset': -57.46634571442576,
	# 			'a': 0.,
	# 			'b': 0.,
	# 			'g_L': 9.752997767378801,
	# 			'rec_bal': [1., 1., 0., 0.8],
	# 			'rec_cond': [1., 1., 1., 1.],
	# 			'rec_type': [1., -1., 2., -1.],
	# 			'rec_reversal': [0., -75., 0., -90.],
	# 			'rec_names': ['AMPA', 'GABA_{A}', 'NMDA', 'GABA_{B}'],
	# 			't_ref': 0.5167017040109984,
	# 			'tau_minus': 20.,
	# 			'tau_minus_triplet': 200.,
	# 			'tau_w': 100.,
	# 			'tau_syn_d1': [0.7, 2.5, 0.1, 50.],
	# 			'tau_syn_d2': [0.1, 0.1, 100., 400.],
	# 			'tau_syn_rise': [0.1, 0.1, 1., 25.],
	# 		},
	# 		'I2': {
	# 			'model': 'iaf_cond_mtime',
	# 			'C_m': 102.87015230788197,
	# 			'E_L': -61.00822373039806,
	# 			'I_e': 0.,
	# 			'V_m': -35.00429417696984,
	# 			'V_th': -34.437656816691835,
	# 			'V_reset': -47.11084599192764,
	# 			'a': 2.0,
	# 			'b': 10.0,
	# 			'g_L': 4.606243167182434,
	# 			'rec_bal': [1., 1., 0., 0.8],
	# 			'rec_cond': [1., 1., 1., 1.],
	# 			'rec_type': [1., -1., 2., -1.],
	# 			'rec_reversal': [0., -75., 0., -90.],
	# 			'rec_names': ['AMPA', 'GABA_{A}', 'NMDA', 'GABA_{B}'],
	# 			't_ref': 1.3402403593136614,
	# 			'tau_minus': 20.,
	# 			'tau_minus_triplet': 200.,
	# 			'tau_w': 100.,
	# 			'tau_syn_d1': [1.8, 5., 0.1, 150.],
	# 			'tau_syn_d2': [0.1, 0.1, 100., 500.],
	# 			'tau_syn_rise': [0.2, 0.2, 1., 25.],
	# 		}
	# 	}
	# elif default_set == 1.4:
	# 	print("\nLoading Default Neuron Set 1.4 - iaf_cond_mtime, fixed voltage threshold, fixed absolute refractory "
	# 	      "time, Fast and slow synapses (AMPA, GABAa, NMDA, GABAb), HETEROGENEOUS(*) parameters, "
	# 	      "fixed conductances")
	# 	neuron_pars = {
	# 		'E': {
	# 			'model': 'iaf_cond_mtime',
	# 			'C_m': 250.0,
	# 			'E_L': -70.0,
	# 			'I_e': 0.,
	# 			'V_m': -70.0,
	# 			'V_th': -50.0,
	# 			'V_reset': -60.0,
	# 			'a': 4.,
	# 			'b': 30.,
	# 			'g_L': 16.7,
	# 			'rec_bal': [1., 1., 0., 0.8],
	# 			'rec_cond': [1., 1., 1., 1.],
	# 			'rec_type': [1., -1., 2., -1.],
	# 			'rec_reversal': [0., -75., 0., -90.],
	# 			'rec_names': ['AMPA', 'GABA_{A}', 'NMDA', 'GABA_{B}'],
	# 			't_ref': 2.,
	# 			'tau_minus': 20.,
	# 			'tau_minus_triplet': 200.,
	# 			'tau_w': 100.,
	# 			'tau_syn_d1': [2., 6., 0.1, 200.],
	# 			'tau_syn_d2': [0.1, 0.1, 100., 600.],
	# 			'tau_syn_rise': [0.3, 0.25, 1., 30.],
	# 		},
	# 		'I1': {
	# 			'model': 'iaf_cond_mtime',
	# 			'C_m': 250.0,
	# 			'E_L': -70.0,
	# 			'I_e': 0.,
	# 			'V_m': -70.0,
	# 			'V_th': -50.0,
	# 			'V_reset': -60.0,
	# 			'a': 0.,
	# 			'b': 0.,
	# 			'g_L': 16.7,
	# 			'rec_bal': [1., 1., 0., 0.8],
	# 			'rec_cond': [1., 1., 1., 1.],
	# 			'rec_type': [1., -1., 2., -1.],
	# 			'rec_reversal': [0., -75., 0., -90.],
	# 			'rec_names': ['AMPA', 'GABA_{A}', 'NMDA', 'GABA_{B}'],
	# 			't_ref': 2.,
	# 			'tau_minus': 20.,
	# 			'tau_minus_triplet': 200.,
	# 			'tau_w': 100.,
	# 			'tau_syn_d1': [0.7, 2.5, 0.1, 50.],
	# 			'tau_syn_d2': [0.1, 0.1, 100., 400.],
	# 			'tau_syn_rise': [0.1, 0.1, 1., 25.],
	# 		},
	# 		'I2': {
	# 			'model': 'iaf_cond_mtime',
	# 			'C_m': 250.0,
	# 			'E_L': -70.0,
	# 			'I_e': 0.,
	# 			'V_m': -70.0,
	# 			'V_th': -50.0,
	# 			'V_reset': -60.0,
	# 			'a': 2.,
	# 			'b': 10.,
	# 			'g_L': 16.7,
	# 			'rec_bal': [1., 1., 0., 0.8],
	# 			'rec_cond': [1., 1., 1., 1.],
	# 			'rec_type': [1., -1., 2., -1.],
	# 			'rec_reversal': [0., -75., 0., -90.],
	# 			'rec_names': ['AMPA', 'GABA_{A}', 'NMDA', 'GABA_{B}'],
	# 			't_ref': 2.,
	# 			'tau_minus': 20.,
	# 			'tau_minus_triplet': 200.,
	# 			'tau_w': 100.,
	# 			'tau_syn_d1': [1.8, 5., 0.1, 150.],
	# 			'tau_syn_d2': [0.1, 0.1, 100., 500.],
	# 			'tau_syn_rise': [0.2, 0.2, 1., 25.],
	# 		}
	# 	}
	else:
		raise IOError("default_set not defined")

	return neuron_pars


def set_network_defaults(default_set=1, neuron_set=1, connection_set=0, N=1250, kernel_pars=None,
                         random_parameters=None, **synapse_pars):
	"""
	Network default parameters
	:param default_set:
	:return:
	"""

	if default_set == 1:
		print("\nLoading Default Network Set 1 - Single Neuron DC input")
		neuron_pars = set_neuron_defaults(default_set=neuron_set)
		n_pars = {k: v for k, v in neuron_pars.items() if k != 'description'}
		multimeter = rec_device_defaults(device_type='multimeter')
		multimeter.update({'record_from': ['V_m'], 'record_n': 1})
		pop_names = ['{0}'.format(str(n)) for n in n_pars.keys()]

		if random_parameters is None or empty(random_parameters):
			randomized_neuron_pars = [{} for _ in pop_names]
		else:
			randomized_neuron_pars = [random_parameters[n] for n in pop_names]

		n_neurons = [1 for _ in n_pars.keys()]
		if len(neuron_pars.keys()) > 1:
			neuron_params = [n_pars[n] for n in n_pars.keys()]
		else:
			neuron_params = [n_pars[n_pars.keys()[0]], n_pars[n_pars.keys()[1]]]
		net_pars = ParameterSet({
			'n_populations': len(n_pars.keys()),
			'pop_names': pop_names,
			'n_neurons': n_neurons,
			'neuron_pars': neuron_params,
			'randomize_neuron_pars': randomized_neuron_pars,
			'topology': [False for _ in n_pars.keys()],
			'topology_dict': [None for _ in n_pars.keys()],
			'record_spikes': [True for _ in n_pars.keys()],
			'spike_device_pars': [rec_device_defaults(device_type='spike_detector', label='single_neuron_spikes') for _
			                      in n_pars.keys()],
			'record_analogs': [True for _ in n_pars.keys()],
			'analog_device_pars': [multimeter for _ in n_pars.keys()],
			'description': {'topology': 'None'}
		})
		connection_pars = {}

	elif default_set == 2:
		print("\nLoading Default Network Set 2 - Single Neuron synaptic input")
		syn_pars = ParameterSet(synapse_pars)
		nE = 0.8 * N
		nI = 0.2 * N
		nI1 = 0.35 * nI
		nI2 = 0.65 * nI

		rec_devices = rec_device_defaults(start=kernel_pars['transient_t'])
		neuron_pars = set_neuron_defaults(default_set=neuron_set)
		parrots = {'model': 'parrot_neuron'}

		n_pars = {k: v for k, v in neuron_pars.items() if k != 'description'}
		pop_names = ['{0}'.format(str(n)) for n in n_pars.keys()]

		if random_parameters is None or empty(random_parameters):
			randomized_neuron_pars = [{} for _ in pop_names]
		else:
			randomized_neuron_pars = [random_parameters[n] for n in pop_names]
		randomized_neuron_pars.extend([{} for _ in n_pars.keys()])

		if len(neuron_pars.keys()) > 1:
			neuron_params = [n_pars[n] for n in n_pars.keys()]
		else:
			neuron_params = [n_pars[n_pars.keys()[0]], n_pars[n_pars.keys()[1]]]
		neuron_params.extend([parrots for _ in n_pars.keys()])

		n_neurons = [1 for _ in n_pars.keys()]
		n_neurons.extend([eval("int(n{0})".format(str(n))) for n in n_pars.keys()])

		devices_flags = [True for _ in range(len(pop_names))]
		devices_flags.extend([False for _ in range(len(pop_names))])

		sds = [syn_pars.devices[1] for _ in range(len(pop_names))]
		sds.extend([None for _ in range(len(pop_names))])

		mms = [syn_pars.devices[0] for _ in range(len(pop_names))]
		mms.extend([None for _ in range(len(pop_names))])

		pop_names.extend(['{0}_inputs'.format(str(n)) for n in n_pars.keys()])

		net_pars = {
			'n_populations': len(pop_names),
			'pop_names': pop_names,
			'n_neurons': n_neurons,
			'neuron_pars': neuron_params,
			'randomize_neuron_pars': randomized_neuron_pars,
			'topology': [False for _ in range(len(pop_names))],
			'topology_dict': [None for _ in range(len(pop_names))],
			'record_spikes': devices_flags,
			'spike_device_pars': sds,
			'record_analogs': devices_flags,
			'analog_device_pars': mms,
			'description': {'topology': 'None'}
		}
		##############################################################
		connection_pars = set_connection_defaults(syn_pars=syn_pars)

	elif default_set == 3:
		print("\nLoading Default Network Set 3 - Standard BRN (3 populations - E, I1, I2)")
		syn_pars = ParameterSet(synapse_pars)
		nE = 0.8 * N
		nI = 0.2 * N
		nI1 = 0.35 * nI
		nI2 = 0.65 * nI

		rec_devices = rec_device_defaults(start=0.)
		neuron_pars = set_neuron_defaults(default_set=neuron_set)

		n_pars = {k: v for k, v in neuron_pars.items() if k != 'description'}
		pop_names = ['{0}'.format(str(n)) for n in n_pars.keys()]

		if random_parameters is None or empty(random_parameters):
			randomized_neuron_pars = [{} for _ in pop_names]
		else:
			randomized_neuron_pars = [random_parameters[n] for n in pop_names]

		keys = neuron_pars.keys()
		#############################################################################################################
		# NETWORK Parameters
		# =======================================================================================c====================
		net_pars = {
			'n_populations': 3,
			'pop_names': ['E', 'I1', 'I2'],
			'n_neurons': [int(nE), int(nI1), int(nI2)],
			'neuron_pars': [neuron_pars['E'], neuron_pars['I1'], neuron_pars['I2']],
			'randomize_neuron_pars': randomized_neuron_pars,
			'topology': [False, False, False],
			'topology_dict': [None, None, None],
			'record_spikes': [True, True, True],
			'spike_device_pars': [copy_dict(rec_devices,
			                                {'model': 'spike_detector',
			                                 'record_to': ['memory'],
			                                 'interval': 0.1,
			                                 'label': 'E_Spikes'}),
			                      copy_dict(rec_devices,
			                                {'model': 'spike_detector',
			                                 'record_to': ['memory'],
			                                 'interval': 0.1,
			                                 'label': 'I1_Spikes'}),
			                      copy_dict(rec_devices,
			                                {'model': 'spike_detector',
			                                 'record_to': ['memory'],
			                                 'interval': 0.1,
			                                 'label': 'I2_Spikes'})],
			'record_analogs': [False, False, False],
			'analog_device_pars': [None, None, None],
		}
		##############################################################
		connection_pars = set_connection_defaults(syn_pars=syn_pars)

	elif default_set == 4:
		print("\nLoading Default Network Set 4 - Standard BRN (3 populations - E, I1, I2)")
		syn_pars = ParameterSet(synapse_pars)
		nE = 0.8 * N
		nI = 0.2 * N
		nI1 = 0.35 * nI
		nI2 = 0.65 * nI

		rec_devices = rec_device_defaults(start=100.)
		neuron_pars = set_neuron_defaults(default_set=neuron_set)

		n_pars = {k: v for k, v in neuron_pars.items() if k != 'description'}
		pop_names = ['{0}'.format(str(n)) for n in n_pars.keys()]

		if random_parameters is None or empty(random_parameters):
			randomized_neuron_pars = [{} for _ in pop_names]
		else:
			randomized_neuron_pars = [random_parameters[n] for n in pop_names]

		keys = neuron_pars.keys()
		#############################################################################################################
		# NETWORK Parameters
		# =======================================================================================c====================
		net_pars = {
			'n_populations': 3,
			'pop_names': ['E', 'I1', 'I2'],
			'n_neurons': [int(nE), int(nI1), int(nI2)],
			'neuron_pars': [neuron_pars['E'], neuron_pars['I1'], neuron_pars['I2']],
			'randomize_neuron_pars': randomized_neuron_pars,
			'topology': [False, False, False],
			'topology_dict': [None, None, None],
			'record_spikes': [True, True, True],
			'spike_device_pars': [copy_dict(rec_devices,
			                                {'model': 'spike_detector',
			                                 'record_to': ['memory'],
			                                 'interval': 0.1,
			                                 'label': 'E_Spikes'}),
			                      copy_dict(rec_devices,
			                                {'model': 'spike_detector',
			                                 'record_to': ['memory'],
			                                 'interval': 0.1,
			                                 'label': 'I1_Spikes'}),
			                      copy_dict(rec_devices,
			                                {'model': 'spike_detector',
			                                 'record_to': ['memory'],
			                                 'interval': 0.1,
			                                 'label': 'I2_Spikes'})],
			'record_analogs': [False, False, False],
			'analog_device_pars': [None, None, None],
		}
		##############################################################
		connection_pars = set_connection_defaults(syn_pars=syn_pars)
	else:
		raise IOError("default_set not defined")

	return ParameterSet(neuron_pars), ParameterSet(net_pars), ParameterSet(connection_pars)


def set_connection_defaults(syn_pars=None):
	"""
	Connection parameter defaults
	:param default_set:
	:return:
	"""
	print("\nLoading Default Connection Set - E/I populations, no topology, fast synapses")

	#############################################################################################################
	# SYNAPSE Parameters
	# ============================================================================================================
	synapses = syn_pars.connected_populations
	if hasattr(syn_pars, "synapse_names"):
		synapse_names = syn_pars.synapse_names
	else:
		synapse_names = [n[1] + n[0] for n in synapses]
	synapse_models = syn_pars.synapse_models
	model_pars = syn_pars.synapse_model_parameters

	assert (
	all([n in synapses for n in syn_pars.connected_populations])), "Inconsistent Parameters"
	connection_pars = {
		'n_synapse_types': len(synapses),
		'synapse_types': synapses,
		'synapse_names': synapse_names,
		'topology_dependent': [False for _ in range(len(synapses))],
		'models': synapse_models,
		'model_pars': model_pars,
		'pre_computedW': syn_pars.pre_computedW,
		'weight_dist': syn_pars.weights,
		'delay_dist': syn_pars.delays,
		'conn_specs': syn_pars.conn_specs,
		'syn_specs': syn_pars.syn_specs,
	}

	return connection_pars


def set_encoding_defaults(default_set=1, input_dimensions=1, n_encoding_neurons=0, encoder_neuron_pars=None,
                          gen_label=None, **synapse_pars):
	"""

	:param default_set:
	:return:
	"""
	if default_set == 0:
		print("\nLoading Default Encoding Set 0 - Empty Settings (add background noise)")
		encoding_pars = {
			'encoder': {
				'N': 0,
				'labels': [],
				'models': [],
				'model_pars': [],
				'n_neurons': [],
				'neuron_pars': [],
				'topology': [],
				'topology_dict': [],
				'record_spikes': [],
				'spike_device_pars': [],
				'record_analogs': [],
				'analog_device_pars': []},
			'generator': {
				'N': 0,
				'labels': [],
				'models': [],
				'model_pars': [],
				'topology': [],
				'topology_pars': []},
			'connectivity': {
				'synapse_name': [],
				'connections': [],
				'topology_dependent': [],
				'conn_specs': [],
				'syn_specs': [],
				'models': [],
				'model_pars': [],
				'weight_dist': [],
				'delay_dist': [],
				'preset_W': []},
			'input_decoder': None}

	elif default_set == 1:
		# ###################################################################
		# Encoding Type 1 - DC injection to target populations
		# ###################################################################
		if gen_label is None:
			gen_label = 'DC_input'
		keys = ['target_population_names', 'conn_specs', 'syn_specs', 'models', 'model_pars',
		        'weight_dist', 'delay_dist', 'preset_W']
		if not np.mean([n in synapse_pars.keys() for n in keys]).astype(bool):
			raise TypeError("Incorrect Synapse Parameters")
		syn_pars = ParameterSet(synapse_pars)
		# n_connections = len(syn_pars.target_population_names)
		connections = [(n, gen_label) for n in syn_pars.target_population_names]
		synapse_names = [gen_label+'syn' for _ in syn_pars.target_population_names]
		print("\nLoading Default Encoding Set 1 - DC input to {0}".format(str(syn_pars.target_population_names)))
		encoding_pars = {
			'encoder': {
				'N': 0,
				'labels': [],
				'models': [],
				'model_pars': [],
				'n_neurons': [],
				'neuron_pars': [],
				'topology': [],
				'topology_dict': [],
				'record_spikes': [],
				'spike_device_pars': [],
				'record_analogs': [],
				'analog_device_pars': []},
			'generator': {
				'N': input_dimensions,
				'labels': [gen_label],
				'models': ['step_current_generator'],
				'model_pars': [{'start': 0., 'stop': sys.float_info.max, 'origin': 0.}],
				'topology': [False for _ in range(input_dimensions)],
				'topology_pars': [None for _ in range(input_dimensions)]},
			'connectivity': {
				'synapse_name': synapse_names,
				'connections': connections,
				'topology_dependent': [False for _ in range(len(connections))],
				'conn_specs': syn_pars.conn_specs,
				'syn_specs': syn_pars.syn_specs,
				'models': syn_pars.models,
				'model_pars': syn_pars.model_pars,
				'weight_dist': syn_pars.weight_dist,
				'delay_dist': syn_pars.delay_dist,
				'preset_W': syn_pars.preset_W},
			'input_decoder': None
		}

	elif default_set == 2:
		# ###################################################################
		# Encoding Type 2 - Deterministic spike encoding layer
		# ###################################################################
		rec_devices = rec_device_defaults()
		enc_label = 'NEF'
		keys = ['target_population_names', 'conn_specs', 'syn_specs', 'models', 'model_pars',
		        'weight_dist', 'delay_dist', 'preset_W']
		if not np.mean([n in synapse_pars.keys() for n in keys]).astype(bool):
			raise TypeError("Incorrect Synapse Parameters")
		syn_pars = ParameterSet(synapse_pars)
		# n_connections = len(syn_pars.target_population_names) + 1
		labels = [enc_label + '{0}'.format(str(n)) for n in range(input_dimensions)]
		connections = [(n, enc_label) for n in syn_pars.target_population_names]
		conn_specs = syn_pars.conn_specs
		conn_specs.insert(0, {'rule': 'all_to_all'})#None)
		synapse_names = [enc_label+'_'+n for n in syn_pars.target_population_names]
		connections.insert(0, ('NEF', 'StepGen'))
		synapse_names.insert(0, 'Gen_Enc')
		spike_device_pars = [copy_dict(rec_devices, {'model': 'spike_detector',
		                                             'label': 'input_Spikes'}) for _ in range(input_dimensions)]
		models = syn_pars.models
		models.insert(0, 'static_synapse')
		model_pars = syn_pars.model_pars
		model_pars.insert(0, {})
		weight_dist = syn_pars.weight_dist
		weight_dist.insert(0, 1.)
		delay_dist = syn_pars.delay_dist
		delay_dist.insert(0, 0.1)
		syn_specs = syn_pars.syn_specs
		syn_specs.insert(0, {})
		if hasattr(syn_pars, 'gen_to_enc_W'):
			preset_W = syn_pars.preset_W
			preset_W.insert(0, syn_pars.gen_to_enc_W)
		else:
			preset_W = syn_pars.preset_W

		print("\nLoading Default Encoding Set 2 - Deterministic spike encoding, {0} input populations of {1} [{2} " \
		      "neurons] connected to {3}".format(
				str(input_dimensions), str(n_encoding_neurons), str(encoder_neuron_pars['model']), str(
				syn_pars.target_population_names)))

		encoding_pars = {
			'encoder': {
				'N': input_dimensions,
				'labels': [enc_label for _ in range(input_dimensions)],
				'models': [enc_label for _ in range(input_dimensions)],
				'model_pars': [None for _ in range(input_dimensions)],
				'n_neurons': [n_encoding_neurons for _ in range(input_dimensions)],
				'neuron_pars': [encoder_neuron_pars for _ in range(input_dimensions)],
				'topology': [False for _ in range(input_dimensions)],
				'topology_dict': [None for _ in range(input_dimensions)],
				'record_spikes': [True for _ in range(input_dimensions)],
				'spike_device_pars': spike_device_pars,
				'record_analogs': [False for _ in range(input_dimensions)],
				'analog_device_pars': [None for _ in range(input_dimensions)]},
			'generator': {
				'N': 1,
				'labels': ['StepGen'],
				'models': ['step_current_generator'],
				'model_pars': [{'start': 0., 'stop': sys.float_info.max, 'origin': 0.}],
				'topology': [False],
				'topology_pars': [None]},
			'connectivity': {
				'connections': connections,
				'synapse_name': synapse_names,
				'topology_dependent': [False for _ in range(len(synapse_names))],
				'conn_specs': conn_specs,
				'models': models,
				'model_pars': model_pars,
				'weight_dist': weight_dist,
				'delay_dist': delay_dist,
				'preset_W': preset_W,
				'syn_specs': syn_specs},
			'input_decoder': {'encoder_label': enc_label}
		}
	elif default_set == 3:
		# ###################################################################
		# Encoding Type 3 - Stochastic spike encoding layer
		# ###################################################################
		gen_label = 'inh_poisson'
		keys = ['target_population_names', 'conn_specs', 'syn_specs', 'models', 'model_pars',
		        'weight_dist', 'delay_dist', 'preset_W']
		if not np.mean([n in synapse_pars.keys() for n in keys]).astype(bool):
			raise TypeError("Incorrect Synapse Parameters")
		syn_pars = ParameterSet(synapse_pars)
		# n_connections = len(syn_pars.target_population_names)
		connections = [(n, gen_label) for n in syn_pars.target_population_names]
		synapse_names = [gen_label+'syn' for _ in syn_pars.target_population_names]
		print("\nLoading Default Encoding Set 3 - Stochastic spike encoding, independent realizations of "
		      "inhomogeneous Poisson processes connected to {0}".format(str(syn_pars.target_population_names)))

		encoding_pars = {
			'encoder': {
				'N': 0,
				'labels': [],
				'models': [],
				'model_pars': [],
				'n_neurons': [],
				'neuron_pars': [],
				'topology': [],
				'topology_dict': [],
				'record_spikes': [],
				'spike_device_pars': [],
				'record_analogs': [],
				'analog_device_pars': []},
			'generator': {
				'N': input_dimensions,
				'labels': ['inh_poisson'],
				'models': ['inh_poisson_generator'],
				'model_pars': [{'start': 0., 'stop': sys.float_info.max, 'origin': 0.}],
				'topology': [False],
				'topology_pars': [None]},
			'connectivity': {
				'synapse_name': synapse_names,
				'connections': connections,
				'topology_dependent': [False, False],
				'conn_specs': syn_pars.conn_specs,
				'syn_specs': syn_pars.syn_specs,
				'models': syn_pars.models,
				'model_pars': syn_pars.model_pars,
				'weight_dist': syn_pars.weight_dist,
				'delay_dist': syn_pars.delay_dist,
				'preset_W': syn_pars.preset_W}
		}
	elif default_set == 4:
		# ###################################################################
		# Encoding Type 4 - Precise Spatiotemporal spike encoding (Frozen noise)
		# ###################################################################
		gen_label = 'spike_pattern'
		keys = ['target_population_names', 'conn_specs', 'syn_specs', 'models', 'model_pars',
		        'weight_dist', 'delay_dist', 'preset_W']
		if not np.mean([n in synapse_pars.keys() for n in keys]).astype(bool):
			raise TypeError("Incorrect Synapse Parameters")
		syn_pars = ParameterSet(synapse_pars)
		connections = [(n, gen_label) for n in syn_pars.target_population_names]
		synapse_names = [gen_label+'syn' for _ in syn_pars.target_population_names]
		conn_tp = [False for _ in range(len(connections))]
		if hasattr(syn_pars, 'jitter'):
			jitter = syn_pars.jitter
		else:
			jitter = None

		print("\nLoading Default Encoding Set 4 - Stochastic spike encoding, {0} fixed spike pattern templates "
		      "composed of {1} independent spike trains connected to {2}".format(
				str(input_dimensions), str(n_encoding_neurons), str(syn_pars.target_population_names)))

		encoding_pars = {
			'encoder': {
				'N': 0,
				'labels': [],
				'models': [],
				'model_pars': [],
				'n_neurons': [],
				'neuron_pars': [],
				'topology': [],
				'topology_dict': [],
				'record_spikes': [],
				'spike_device_pars': [],
				'record_analogs': [],
				'analog_device_pars': []},
			'generator': {
				'N': 1,
				'labels': ['spike_pattern'],
				'models': ['spike_generator'],
				'model_pars': [{'start': 0., 'stop': sys.float_info.max, 'origin': 0., 'precise_times': True}],
				'jitter': jitter,
				'topology': [False],
				'topology_pars': [None],
				'gen_to_enc_W': syn_pars.gen_to_enc_W},
			'connectivity': {
				'synapse_name': synapse_names,
				'connections': connections,
				'topology_dependent': conn_tp,
				'conn_specs': syn_pars.conn_specs,
				'syn_specs': syn_pars.syn_specs,
				'models': syn_pars.models,
				'model_pars': syn_pars.model_pars,
				'weight_dist': syn_pars.weight_dist,
				'delay_dist': syn_pars.delay_dist,
				'preset_W': syn_pars.preset_W},
			'input_decoder': None#{}
		}

	else:
		raise IOError("default_set not defined")

	return ParameterSet(encoding_pars)


def set_decoding_defaults(output_resolution=1., to_memory=True, **decoder_pars):
	"""

	:return:
	"""
	keys = ['decoded_population', 'state_variable', 'filter_time', 'readouts', 'sampling_times', 'reset_states',
	        'average_states', 'standardize']
	if not all([n in decoder_pars.keys() for n in keys]) or len(decoder_pars['decoded_population']) != \
			len(decoder_pars['state_variable']):
		raise TypeError("Incorrect Decoder Parameters")

	dec_pars = ParameterSet(decoder_pars)
	n_decoders = len(dec_pars.decoded_population)
	if to_memory:
		rec_device = rec_device_defaults(start=0., resolution=output_resolution)
	else:
		rec_device = rec_device_defaults(start=0., resolution=output_resolution, record_to='file')
	state_specs = []
	for state_var in dec_pars.state_variable:
		if state_var == 'spikes':
			state_specs.append({'tau_m': dec_pars.filter_time, 'interval': output_resolution})
		else:
			state_specs.append(copy_dict(rec_device, {'model': 'multimeter',
			                                          'record_n': None,
			                                          'record_from': [state_var]}))

	if 'N' in decoder_pars.keys():
		N = decoder_pars['N']
	else:
		N = len(dec_pars.readouts)
	if len(dec_pars.readout_algorithms) == N:
		readouts = [{'N': N, 'labels': dec_pars.readouts, 'algorithm': dec_pars.readout_algorithms} for _ in
		            range(n_decoders)]
	else:
		readouts = [{'N': N, 'labels': dec_pars.readouts, 'algorithm': [
			dec_pars.readout_algorithms[n]]} for n in range(n_decoders)]

	decoding_pars = {
		'state_extractor': {
			'N': n_decoders,
			'filter_tau': dec_pars.filter_time,
			'source_population': dec_pars.decoded_population,
			'state_variable': dec_pars.state_variable,
			'state_specs': state_specs,
			'reset_states': dec_pars.reset_states,
			'average_states': dec_pars.average_states,
			'standardize': dec_pars.standardize},
		'readout': readouts,
		'sampling_times': dec_pars.sampling_times,
		'output_resolution': output_resolution
	}
	return ParameterSet(decoding_pars)


def add_background_noise(encoding_pars, noise_pars):
	"""
	Adds a source of Poisson input to the specified populations (by modifying the encoding parameters)
	:param encoding_pars: original encoding parameters
	:param noise_pars: parameters of the noise process
	:return: encoding ParameterSet
	"""
	extra_pars = noise_pars.pop('additional_parameters')
	target_populations = noise_pars.pop('target_population_names')
	if 'generator_label' in noise_pars.keys():
		label = noise_pars['generator_label']
	else:
		label = 'X_noise'
	encoding_pars.generator.N += 1
	encoding_pars.generator.labels.append(label)
	encoding_pars.generator.models.append('poisson_generator')
	encoding_pars.generator.model_pars.append(noise_pars)
	encoding_pars.generator.topology.append(False)
	encoding_pars.generator.topology_pars.append(None)

	connections = [(x, label) for x in target_populations]
	encoding_pars.connectivity.synapse_name.extend([label for _ in range(len(connections))])
	encoding_pars.connectivity.connections.extend(connections)
	encoding_pars.connectivity.topology_dependent.extend([False for _ in range(len(connections))])
	if 'conn_specs' in extra_pars.keys():
		encoding_pars.connectivity.conn_specs.extend([extra_pars['conn_specs'] for _ in range(len(connections))])
	else:
		encoding_pars.connectivity.conn_specs.extend([{'rule': 'all_to_all'} for _ in range(len(connections))])
	if 'syn_specs' in extra_pars.keys():
		encoding_pars.connectivity.syn_specs.extend([extra_pars['syn_specs'] for _ in range(len(connections))])
	else:
		encoding_pars.connectivity.syn_specs.extend([{} for _ in range(len(connections))])
	if 'models' in extra_pars.keys():
		encoding_pars.connectivity.models.extend([extra_pars['models'] for _ in range(len(connections))])
	else:
		encoding_pars.connectivity.models.extend(['static_synapse' for _ in range(len(connections))])
	if 'model_pars' in extra_pars.keys():
		encoding_pars.connectivity.model_pars.extend([extra_pars['model_pars'] for _ in range(len(connections))])
	else:
		encoding_pars.connectivity.model_pars.extend([{} for _ in range(len(connections))])
	if 'weight_dist' in extra_pars.keys():
		encoding_pars.connectivity.weight_dist.extend([extra_pars['weight_dist'] for _ in range(len(connections))])
	else:
		encoding_pars.connectivity.weight_dist.extend([1.0 for _ in range(len(connections))])
	if 'delay_dist' in extra_pars.keys():
		encoding_pars.connectivity.delay_dist.extend([extra_pars['delay_dist'] for _ in range(len(connections))])
	else:
		encoding_pars.connectivity.delay_dist.extend([{} for _ in range(len(connections))])
	encoding_pars.connectivity.preset_W.extend([None for _ in range(len(connections))])


def add_parrots(encoding_pars, n_parrots, decode=True, **extra_pars):
	"""
	Attaches a layer of parrot neurons to the encoder (for cases when the generator is a spike-emmitting device)
	:param encoding_pars: original encoding parameters
	:param n_parrots: number of parrot neurons to attach (should be the same as the number of unique generators)
	:param decode: attach decoders and readouts to parrot neurons.. (only spikes can be read!)
	"""
	if extra_pars.items():
		conn_specs = extra_pars['conn_specs']
		presetW = extra_pars['preset_W']
	else:
		conn_specs = {'rule': 'one_to_one'}
		presetW = None
	rec_devices = rec_device_defaults()
	encoding_pars.encoder.N += 1
	encoding_pars.encoder.labels.extend(['parrots'])
	encoding_pars.encoder.models.extend(['parrot_neuron'])
	encoding_pars.encoder.model_pars.extend([None])
	encoding_pars.encoder.n_neurons.extend([n_parrots])
	encoding_pars.encoder.neuron_pars.extend([{'model': 'parrot_neuron'}])
	encoding_pars.encoder.topology.extend([False])
	encoding_pars.encoder.topology_dict.extend([None])
	encoding_pars.encoder.record_spikes.extend([True])
	encoding_pars.encoder.spike_device_pars.extend([copy_dict(rec_devices, {'model': 'spike_detector',
	                                             'label': 'input_Spikes'})])
	encoding_pars.encoder.record_analogs.extend([False])
	encoding_pars.encoder.analog_device_pars.extend([None])
	syn_name = encoding_pars.connectivity.synapse_name[0]  # all synapses from a device must have the same name!!
	encoding_pars.connectivity.synapse_name.extend([syn_name])
	encoding_pars.connectivity.connections.extend([('parrots', encoding_pars.generator.labels[0])])
	encoding_pars.connectivity.topology_dependent.extend([False])
	encoding_pars.connectivity.conn_specs.extend([conn_specs])
	encoding_pars.connectivity.syn_specs.extend([{}])
	encoding_pars.connectivity.models.extend(['static_synapse'])
	encoding_pars.connectivity.model_pars.extend([{}])
	encoding_pars.connectivity.weight_dist.extend([1.])
	encoding_pars.connectivity.delay_dist.extend([0.1])
	encoding_pars.connectivity.preset_W.extend([presetW])
	if decode:
		encoding_pars.input_decoder = {'encoder_label': 'parrots'}


def add_input_decoders(encoding_pars, input_decoder_pars, kernel_pars):
	"""
	Updates encoding parameters, adding decoders to the encoding layer
	:param encoding_pars: original encoding parameters to update
	:param encoder_label: label of encoder to readout
	:param input_decoder_pars: parameters of decoder to attach
	:param kernel_pars: main system parameters
	:return: updates encoding ParameterSet
	"""
	if not isinstance(input_decoder_pars, ParameterSet):
		input_decoder_pars = ParameterSet(input_decoder_pars)
	if isinstance(encoding_pars, ParameterSet):
		encoding_pars = encoding_pars.as_dict()
	if encoding_pars['input_decoder'] is not None:
		enc_label = encoding_pars['input_decoder'].pop('encoder_label')
	else:
		enc_label = 'parrots'
	encoding_pars['input_decoder'] = {}
	decoder_dict = copy_dict(input_decoder_pars.as_dict(), {'decoded_population': [enc_label for _ in range(len(
		input_decoder_pars.state_variable))]})
	resolution = decoder_dict.pop('output_resolution')

	input_decoder = set_decoding_defaults(output_resolution=resolution, kernel_pars=kernel_pars, **decoder_dict)
	encoding_pars.update({'input_decoder': input_decoder.as_dict()})

	return ParameterSet(encoding_pars)


def randomize_neuron_parameters(heterogeneous=True):
	"""
	Return the standard neuron parameters for the heterogeneous case (to avoid errors)
	:return:
	"""
	if heterogeneous:
		# randomized_pars = {
		# 	'E': {
		# 		'C_m': (st.norm.rvs, {'loc': 114., 'scale': 8.7}),
		# 		'E_L': (st.norm.rvs, {'loc': -73., 'scale': 4.}),
		# 		'V_m': (np.random.uniform, {'low': -70., 'high': -50.}),
		# 		'V_th': (st.norm.rvs, {'loc': -42., 'scale': 4.}),
		# 		'V_reset': (st.norm.rvs, {'loc': -52., 'scale': 5.}),
		# 		'g_L': (st.norm.rvs, {'loc': 4.73, 'scale': 0.38}),
		# 		't_ref': (st.lognorm.rvs, {'s': 0.3, 'loc': 1.8, 'scale': 0.25})
		# 	},
		# 	'I1': {
		# 		'C_m': (st.lognorm.rvs, {'s': 0.18, 'loc': 68.9, 'scale': 35.6}),
		# 		'E_L': (st.norm.rvs, {'loc': -67.5, 'scale': 2.}),
		# 		'V_m': (np.random.uniform, {'low': -70., 'high': -50.}),
		# 		'V_th': (st.norm.rvs, {'loc': -40., 'scale': 4.}),
		# 		'V_reset': (st.norm.rvs, {'loc': -58., 'scale': 6.4}),
		# 		'g_L': (st.norm.rvs, {'loc': 9.09, 'scale': 0.75}),
		# 		't_ref': (st.lognorm.rvs, {'s': 0.3, 'loc': 0.5, 'scale': 0.01})
		# 	},
		# 	'I2': {
		# 		'C_m': (st.lognorm.rvs, {'s': 0.18, 'loc': 82.24, 'scale': 17.7}),
		# 		'E_L': (st.norm.rvs, {'loc': -62.6, 'scale': 2.}),
		# 		'V_m': (np.random.uniform, {'low': -70., 'high': -50.}),
		# 		'V_th': (st.norm.rvs, {'loc': -36., 'scale': 2.}),
		# 		'V_reset': (st.norm.rvs, {'loc': -54., 'scale': 5.4}),
		# 		'g_L': (st.norm.rvs, {'loc': 4.5, 'scale': 0.2}),
		# 		't_ref': (st.lognorm.rvs, {'s': 0.3, 'loc': 1.3, 'scale': 0.05})
		# 	}}
		randomized_pars = {
			'E': {
				'C_m': (np.random.normal, {'loc': 114., 'scale': 8.7}),
				'E_L': (np.random.normal, {'loc': -73., 'scale': 4.}),
				'V_m': (np.random.uniform, {'low': -70., 'high': -50.}),
				'V_th': (np.random.normal, {'loc': -42., 'scale': 4.}),
				'V_reset': (np.random.normal, {'loc': -52., 'scale': 5.}),
				'g_L': (np.random.normal, {'loc': 4.73, 'scale': 0.38}),
				't_ref': (np.random.lognormal, {'mean': lognormal_parameters(mean=1.8, std=0.25)[0], 'sigma':
					lognormal_parameters(mean=1.8, std=0.25)[1]})
			},
			'I1': {
				'C_m': (np.random.lognormal, {'mean': lognormal_parameters(mean=68.9, std=35.6)[0], 'sigma':
					lognormal_parameters(mean=68.9, std=35.6)[1]}),
				'E_L': (np.random.normal, {'loc': -67.5, 'scale': 2.}),
				'V_m': (np.random.uniform, {'low': -70., 'high': -50.}),
				'V_th': (np.random.normal, {'loc': -40., 'scale': 4.}),
				'V_reset': (np.random.normal, {'loc': -58., 'scale': 6.4}),
				'g_L': (np.random.normal, {'loc': 9.09, 'scale': 0.75}),
				't_ref': (np.random.lognormal, {'mean': lognormal_parameters(mean=0.5, std=0.01)[0], 'sigma':
					lognormal_parameters(mean=0.5, std=0.01)[1]})
			},
			'I2': {
				'C_m': (np.random.lognormal, {'mean': lognormal_parameters(mean=82.24, std=17.7)[0], 'sigma':
					lognormal_parameters(mean=82.24, std=17.7)[1]}),
				'E_L': (np.random.normal, {'loc': -62.6, 'scale': 2.}),
				'V_m': (np.random.uniform, {'low': -70., 'high': -50.}),
				'V_th': (np.random.normal, {'loc': -36., 'scale': 2.}),
				'V_reset': (np.random.normal, {'loc': -54., 'scale': 5.4}),
				'g_L': (np.random.normal, {'loc': 4.5, 'scale': 0.2}),
				't_ref': (np.random.lognormal, {'mean': lognormal_parameters(mean=1.3, std=0.05)[0], 'sigma':
					lognormal_parameters(mean=1.3, std=0.05)[1]})
			}}
	else:
		randomized_pars = {}
	return randomized_pars


def connection_parameters(N=12500, synapse_het=False, structural_het=False, weight_means=None, single_target=False):
	"""
	Store the weights and delays for each connection type, for easier retrieval
	:return: 
	"""
	nE = 0.8 * N
	nI = 0.2 * N
	nI1 = 0.35 * nI
	nI2 = 0.65 * nI

	if single_target:
		n_neurons = {'EE': (nE, 1), 'I1E': (nE, 1), 'I2E': (nE, 1),  # (source, target)
		             'EI1': (nI1, 1), 'EI2': (nI2, 1), 'I1I1': (nI1, 1),
		             'I2I1': (nI1, 1), 'I1I2': (nI2, 1), 'I2I2': (nI2, 1)}
	else:
		n_neurons = {'EE': (nE, nE), 'I1E': (nE, nI1), 'I2E': (nE, nI2), # (source, target)
		             'EI1': (nI1, nE), 'EI2': (nI2, nE), 'I1I1': (nI1, nI1),
		             'I2I1': (nI1, nI2), 'I1I2': (nI2, nI1), 'I2I2': (nI2, nI2)}

	# connection probabilities
	connection_density = {
		'EE': 0.168, 'I1E': 0.575, 'I2E': 0.242,
		'EI1': 0.6, 'EI2': 0.465, 'I1I1': 0.55,
		'I2I1': 0.241, 'I1I2': 0.379, 'I2I2': 0.381,}
	if weight_means is None:
		weight_means = {'EE': 0.45, 'I1E': 1.65, 'I2E': 0.638,
		           'EI1': 5.148, 'EI2': 4.85, 'I1I1': 2.22,
		           'I2I1': 1.4, 'I1I2': 1.47, 'I2I2': 0.83, }
	weight_sigma = {'EE': 0.10, 'I1E': 0.10, 'I2E': 0.11,
	           'EI1': 0.11, 'EI2': 0.11, 'I1I1': 0.14,
	           'I2I1': 0.25, 'I1I2': 0.10, 'I2I2': 0.2, }

	# connection delays
	delay_mean = {'EE': 1.8, 'I1E': 1.2, 'I2E': 1.5,
	          'EI1': 0.8, 'EI2': 1.5, 'I1I1': 1.,
	          'I2I1': 1.2, 'I1I2': 1.5, 'I2I2': 1.5, }
	delay_sigma = {'EE': 0.25, 'I1E': 0.2, 'I2E': 0.2,
	          'EI1': 0.1, 'EI2': 0.2, 'I1I1': 0.1,
	          'I2I1': 0.3, 'I1I2': 0.5, 'I2I2': 0.3, }

	# structural parameters
	if structural_het:
		connection_bias = {
			'EE': {
				'd_in': 5, 'd_out': 5, 'c_in': 1, 'c_out': 0},
			'I1E': {
				'd_in': 5, 'd_out': 0, 'c_in': 1, 'c_out': 1},
			'I2E': {
				'd_in': 0, 'd_out': 0, 'c_in': 1, 'c_out': 0},
			'EI1': {
				'd_in': 0, 'd_out': 0, 'c_in': 0, 'c_out': 0},
			'EI2': {
				'd_in': 0, 'd_out': 0, 'c_in': 0, 'c_out': 0},
			'I1I1': {
				'd_in': 0, 'd_out': 0, 'c_in': 0, 'c_out': 0},
			'I2I1': {
				'd_in': 0, 'd_out': 0, 'c_in': 0, 'c_out': 0},
			'I1I2': {
				'd_in': 0, 'd_out': 0, 'c_in': 0, 'c_out': 0},
			'I2I2': {
				'd_in': 0, 'd_out': 0, 'c_in': 0, 'c_out': 0}}
	else:
		keys = ['d_in', 'd_out', 'c_in', 'c_out']
		connection_bias = {}
		for conn in connection_density.keys():
			connection_bias.update({conn: {}})
			for k in keys:
				connection_bias[conn].update({k: 0})

	weights = {k: v for k, v in weight_means.items()}
	delays = {k: v for k, v in delay_mean.items()}
	pre_computedW = {k: v for k, v in weight_means.items()}

	for k, v in weight_means.items():
		weight_parameters = list(lognormal_parameters(v, weight_sigma[k]))
		delay_parameters = list(lognormal_parameters(delay_mean[k], delay_sigma[k]))

		if structural_het:
			if not synapse_het:
				weight_parameters[1] = 0.
				delays[k] = delay_mean[k]
				weights[k] = v
				bias_w = False
			else:
				delays[k] = {'distribution': 'lognormal_clipped',
				              'mu': delay_parameters[0],
				              'sigma': delay_parameters[1],
				              'low': 0.1, 'high': 100. * v}
				weights[k] = {'distribution': 'lognormal_clipped',
			              'mu': weight_parameters[0],
			              'sigma': weight_parameters[1],
			              'low': 0.0001, 'high': 100.*v}
				bias_w = True
			# print "\n{0}".format(k)
			ws = ('lognormal_rvs', {'mean': weight_parameters[0], 'sigma': weight_parameters[
				1]})
			# _, conn_matrix, _ = generate_connectivity(int(n_neurons[k][0]), int(n_neurons[k][1]), connection_density[k],
			#                                           d_in=connection_bias[k]['d_in'],
			#                                           d_out=connection_bias[k]['d_out'], weights=ws,
			#                                           c_in=connection_bias[k]['c_in'],
			#                                           c_out=connection_bias[k]['c_out'], bias_w=bias_w)
			# pre_computedW[k] = conn_matrix
			pre_computedW[k] = ('generate_connectivity', {'n_pre': int(n_neurons[k][0]), 'n_post': int(n_neurons[k][1]),
			                                            'p': connection_density[k], 'd_in': connection_bias[k][
					'd_in'], 'd_out': connection_bias[k]['d_out'], 'weights': ws, 'c_in': connection_bias[k]['c_in'],
			                                            'c_out': connection_bias[k]['c_out'], 'bias_w': bias_w})
		else:
			pre_computedW[k] = None
			if synapse_het:
				weights[k] = {'distribution': 'lognormal_clipped',
			              'mu': weight_parameters[0],
			              'sigma': weight_parameters[1],
			              'low': 0.0001, 'high': 100.*v}
				delays[k] = {'distribution': 'lognormal_clipped',
				             'mu': delay_parameters[0],
				             'sigma': delay_parameters[1],
				             'low': 0.1, 'high': 100. * v}
			else:
				weights[k] = v
				delays[k] = delay_mean[k]

	return connection_density, weights, pre_computedW, delays


def retrieve_stimulus_parameters(heterogeneity):
	"""
	for safety, the tuned parameters are here
	:param heterogeneity:
	:return:
	"""

	nu_x = 0
	ro_in = 0
	delta_t = 0.1
	if not heterogeneity['synaptic'] and not heterogeneity['neuronal'] and not heterogeneity['structural']:
		# HOM
		nu_x = 13.
		ro_in = 600
		delta_t = 13.3
	elif heterogeneity['structural'] and not heterogeneity['synaptic'] and not heterogeneity['neuronal']:
		# HET1
		nu_x = 12.
		ro_in = 500
		delta_t = 9.1
	elif heterogeneity['neuronal'] and not heterogeneity['structural'] and not heterogeneity['synaptic']:
		# HET2
		nu_x = 7.
		ro_in = 500
		delta_t = 3.9
	elif heterogeneity['synaptic'] and not heterogeneity['neuronal'] and not heterogeneity['structural']:
		# HET3
		nu_x = 5.
		ro_in = 200
		delta_t = 20.
	elif heterogeneity['structural'] and heterogeneity['synaptic'] and heterogeneity['neuronal']:
		# HET
		nu_x = 4.
		ro_in = 100
		delta_t = 11.8
	return nu_x, ro_in, delta_t
