# Supplementary material for: Leveraging heterogeneity for neural computation with fading memory in layer 2/3 cortical microcircuits
Source: PLoS Comput Biol. 2019 Apr 25;15(4):e1006781. doi: 10.1371/journal.pcbi.1006781 (PMC6504118; doi:10.1371/journal.pcbi.1006781)
Supplement: S1 File — (GZ) [file pcbi.1006781.s009.tar.gz › read_data/plot_het_synapse.py]

__author__ = 'duarte'
from defaults.paths import paths
from modules.parameters import ParameterSpace
from modules.io import set_project_paths
from modules.visualization import set_global_rcParams, plot_histogram, plot_histograms
import matplotlib.pyplot as pl
import numpy as np
from scipy import stats as st
import itertools

"""

"""

# data parameters
neuron_type = 'I2' #'I1' 'E'
project = 'heterogeneity_initial'
data_path = '/media/neuro/Data/Heterogeneity_NEW/synapse_parameters/'
data_labels = {neuron_type: ['{0}E_heterogeneous'.format(neuron_type),
                             '{0}I1_heterogeneous'.format(neuron_type),
                             '{0}I2_heterogeneous'.format(neuron_type)]}
colors = [(0., 0., 1.), (1., 0., 0.), (231. / 255., 101. / 255., 0.)]  # 'b', 'tomato', 'orangered']
bins = [[100, 100, 100], [100, 100, 100]]

# set defaults and paths
set_project_paths(project)
set_global_rcParams(paths['local']['matplotlib_rc'])

# weights = {k: [] for k in data_labels}
# delays = {k: [] for k in data_labels}

fig = pl.figure(figsize=(10, 3))
ax1 = fig.add_subplot(121)
ax2 = fig.add_subplot(122)
fig.suptitle(neuron_type)

all_weights = []
all_delays = []
for idx, data_label in enumerate(data_labels[neuron_type]):
	results_path = data_path + data_label + '/Results/'

	# re-create ParameterSpace
	pars_file = data_path + data_label + '_ParameterSpace.py'
	pars = ParameterSpace(pars_file)

	# print the full nested structure of the results dictionaries
	pars.print_stored_keys(results_path)

	weights = pars.harvest(results_path, key_set=neuron_type+'/PSP_amplitudes')[1]
	delays = pars.harvest(results_path, key_set=neuron_type+'/PSP_latencies')[1]

	all_weights.append(weights)
	all_delays.append(delays)

	ws = np.ones_like(weights) / float(len(weights))
	n, bn, patches = ax1.hist(weights, bins[0][idx], weights=ws, histtype='stepfilled', alpha=0.1)
	pl.setp(patches, 'facecolor', colors[idx])

	# ax1.plot(bn[:-1], n, color=colors[idx], lw=3)

	ws = np.ones_like(delays) / float(len(delays))
	n, bn, patches = ax2.hist(delays, bins[1][idx], weights=ws, histtype='stepfilled', alpha=0.1)
	pl.setp(patches, 'facecolor', colors[idx])

	ax2.plot(bn[n>0.], n[n>0.], color=colors[idx], lw=3)

#
	# plot_histogram(weights, bins[0][idx], norm=True, mark_mean=True, ax=ax1, color=colors[idx], display=False,
	# #                save=False, **{'histtype': 'stepfilled', 'alpha': 0.1})
	# plot_histogram(delays, bins[1][idx], norm=True, mark_mean=True, ax=ax2, color=colors[idx], display=False,
	#                save=False, **{'histtype': 'stepfilled', 'alpha': 0.1})

	approximate_pdf_isi = st.kde.gaussian_kde(weights)
	x = np.linspace(np.min(weights), np.max(weights), bins[0][idx])
	y = approximate_pdf_isi(x)
	y /= np.sum(y)
	ax1.plot(x, y, color=colors[idx], lw=3)
	ax1.fill_between(x, 0., y, facecolor=colors[idx], alpha=0.1)
	ax1.axvline(np.mean(weights), color=colors[idx], linestyle='dashed')
	#
	# approximate_pdf_isi = st.kde.gaussian_kde(delays)
	# x = np.arange(np.min(delays), np.max(delays), 0.1)#np.round(np.linspace(np.min(delays), np.max(delays),
	# # bins[1][idx]), 1)
	# y = approximate_pdf_isi(x)
	# y /= np.sum(y)
	# ax2.plot(x, y, color=colors[idx], lw=2)
	# ax2.fill_between(x, 0., y, facecolor=colors[idx], alpha=0.1)
	# ax2.axvline(np.mean(delays), color=colors[idx], linestyle='dashed')


	# plot_histograms([ax1, ax2], [weights, delays], [bins[0][idx], bins[1][idx]], [{}, {}], colors=colors)

ax1.set_xlabel(r'PSP amplitude [$\mathrm{mV}$]')
ax1.set_ylabel(r'Frequency')
weight_bounds = [min(list(itertools.chain(*all_weights))), max(list(itertools.chain(*all_weights)))]
ax1.set_xlim(weight_bounds)
ax1.set_ylim([0., ax1.get_ylim()[1]])
ax1.grid(False)
ax1.spines['top'].set_color('none')
ax1.spines['right'].set_color('none')

ax2.set_xlabel(r'PSP latency [$\mathrm{ms}$]')
ax2.set_ylabel(r'Frequency')
delay_bounds = [min(list(itertools.chain(*all_delays))), max(list(itertools.chain(*all_delays)))]
ax2.set_xlim(delay_bounds)
ax2.set_ylim([0., ax2.get_ylim()[1]])
ax2.grid(False)
ax2.spines['top'].set_color('none')
ax2.spines['right'].set_color('none')

pl.show()
