# Supplementary material for: Leveraging heterogeneity for neural computation with fading memory in layer 2/3 cortical microcircuits
Source: PLoS Comput Biol. 2019 Apr 25;15(4):e1006781. doi: 10.1371/journal.pcbi.1006781 (PMC6504118; doi:10.1371/journal.pcbi.1006781)
Supplement: S1 File — (GZ) [file pcbi.1006781.s009.tar.gz › auxiliary_fcns.py]

__author__ = 'duarte'
from modules.visualization import plot_single_raster, plot_histogram, progress_bar, plot_target_out, get_cmap
from modules.signals import empty
import matplotlib.pyplot as pl
import numpy as np
from scipy.optimize import curve_fit
from scipy.special import legendre
from sklearn.linear_model import LinearRegression
import scipy.stats as st
import cPickle as pickle
import itertools
import time
import nest
"""
Extra functions, specific for this project
"""


# def plot_vm(vm, times, ax, color, lw=1, v_reset=-70., v_th=-50.):
# 	ax.plot(times, vm, c=color)
# 	#ax.set_xlabel('Time [ms]')
# 	ax.set_ylabel(r'$V_{m}$')
# 	idxs = vm.argsort()
# 	possible_spike_times = [t for t in idxs if (t < len(vm) - 1) and (vm[t + 1] == v_reset) and (vm[t] != v_reset)]
# 	ax.vlines(times[possible_spike_times], v_th, 50., color='k')
# 	ax.set_ylim(min(vm) - 5., 10.)


def plot_single_neuron_response(parameter_set, activity_dict, input_times, t_axis, analysis_interval,
                                response_type='E'):
	figures1 = [pl.figure() for _ in range(parameter_set.net_pars.n_populations)]
	neuron_pars = [parameter_set.net_pars.neuron_pars[idx] for idx in range(parameter_set.net_pars.n_populations)]
	axes1 = []
	for n_fig, fig in enumerate(figures1):
		# axes1.append([fig.add_subplot(4, 1, 1), fig.add_subplot(4, 1, 2), fig.add_subplot(4, 1, 3),
		#               fig.add_subplot(4, 1, 4)])
		fig.suptitle(
			'{0} Responses at rest [in {1} neurons]'.format(str(response_type), str(parameter_set.net_pars.pop_names[
				                                                                   n_fig])))

	ctr = 0
	for pop, r in activity_dict.items():
		ax1 = figures1[ctr].add_subplot(411)
		ax1.set_xlim(analysis_interval)
		ax2 = figures1[ctr].add_subplot(412, sharex=ax1)
		ax2.set_xlim(analysis_interval)
		ax3 = figures1[ctr].add_subplot(413, sharex=ax1)
		ax3.set_xlim(analysis_interval)
		ax4 = figures1[ctr].add_subplot(414, sharex=ax1)
		ax4.set_xlim(analysis_interval)

		neuron_index = np.random.permutation(len(r['recorded_neurons']))[0]

		PSConds = r['G_syn_tot'][neuron_index]
		colors = []
		if response_type == 'E':
			receptor_indices = [1, 3]
			PSCurrs = -r['I_ex'][neuron_index] / 1000.
			colors = ['blue', 'SteelBlue', 'Navy']
			labels = [r'$\mathrm{Total}$', r'$\mathrm{AMPA}$', r'$\mathrm{NMDA}$']
		elif response_type == 'I':
			receptor_indices = [2, 4]
			PSCurrs = -r['I_in'][neuron_index] / 1000.
			colors = ['red', 'Crimson', 'OrangeRed']
			labels = [r'$\mathrm{Total}$', r'$\mathrm{GABA_{A}}$', r'$\mathrm{GABA_{B}}$']
		else:
			raise TypeError("Incorrect response_type")

		rec_cond = {}
		for r1 in receptor_indices:
			k = 'C{0}'.format(str(r1))
			rec_cond.update({k: r[k][neuron_index] * parameter_set.net_pars.neuron_pars[ctr]['rec_cond'][r1-1]})
		PSPs = r['V_m'][neuron_index]

		# plot presynaptic spike train
		plot_single_raster(input_times, ax1, t_start=analysis_interval[0], t_stop=analysis_interval[1])
		# plot post-synaptic potential
		#plot_vm(PSPs, t_axis, ax2, 'k', 2, v_reset=nest.GetStatus([neuron_index])[0]['V_reset'], v_th=nest.GetStatus(
		#		[neuron_index])[0]['V_th'])
		ax2.plot(t_axis, PSPs, 'k', lw=2)
		ax2.set_xlabel('')
		# ax2.set_ylim([nest.GetStatus([neuron_index])[0]['E_L'] - 5, nest.GetStatus([neuron_index])[0]['V_th'] -
		#               20.])
		ax2.set_ylabel(r'$\mathrm{V_{m}} [\mathrm{mV}]$')
		ax2.set_xticks([])
		ax2.set_xticklabels([])
		# plot total conductance
		ax3.plot(t_axis, PSConds, '-.', c=colors[0], lw=2., alpha=0.8, label=labels[0])

		# individual rec conductances/currents
		ctr2 = 1
		for k, v in rec_cond.items():
			ax3.plot(t_axis, v, '-', c=colors[ctr2], lw=2., alpha=1., label=labels[ctr2])
			if response_type == 'E':
				ax4.plot(t_axis, (v * PSPs) / 1000., '-', c=colors[ctr2], lw=2., alpha=1.)
			else:
				ax4.plot(t_axis, (-v * PSPs) / 1000., '-', c=colors[ctr2], lw=2., alpha=1.)
			ctr2 += 1
		ax3.set_ylabel(r'$\mathrm{G}^{\mathrm{rec}} [\mathrm{nS}]$')
		ax3.set_xticks([])
		ax3.legend()

		ax4.plot(t_axis, PSCurrs, '-.', c=colors[0], lw=2., alpha=0.8)
		ax4.set_ylabel(r'$\mathrm{I}^{\mathrm{rec}} [\mathrm{nA}]$')
		ax4.set_xlabel(r'Time [ms]')
		# ax4.set_xticks(np.arange(min(t_axis), max(t_axis), 5))

		ctr += 1
	# pl.legend()
	pl.show()


def spike_triggered_synaptic_responses(parameter_set, activity_dict, time_window, input_times, t_axis,
                                      response_type='E', plot=True, display=True, save=False):
	"""

	:return:
	"""
	if plot:
		figures = [pl.figure() for _ in range(parameter_set.net_pars.n_populations)]
		fig3 = pl.figure()
		ax31 = fig3.add_subplot(131)
		ax31.set_title('PSC latency [ms]')
		ax32 = fig3.add_subplot(132)
		ax32.set_title('PSC amplitude [nA]')
		ax33 = fig3.add_subplot(133)
		ax33.set_title('Charge [nC]')

		for n_fig, fig in enumerate(figures):
			fig.suptitle(
				'{0} Responses at rest [in {1} neurons]'.format(str(response_type), str(parameter_set.net_pars.pop_names[
					                                                                        n_fig])))
	if response_type == 'E':
		receptor_indices = [1, 3]
		current_key = 'I_ex'
		colors = ['blue', 'SteelBlue', 'Navy']
		labels = [r'$\mathrm{Total}$', 'AMPA', 'NMDA']
	elif response_type == 'I':
		receptor_indices = [2, 4]
		current_key = 'I_in'
		colors = ['red', 'Crimson', 'OrangeRed']
		labels = [r'$\mathrm{Total}$', 'GABAA', 'GABAB']
	else:
		raise TypeError("Incorrect response_type")

	ctr = 0
	results = {}
	t = np.arange(time_window[0], time_window[1], 0.1)
	keys = ['C{0}'.format(str(r1)) for r1 in receptor_indices]

	for pop, r in activity_dict.items():
		results.update({pop: {}})
		rec_cond = {}
		rec_curr = {}
		rec_charge = {}
		rec_psc_amp = {}
		rec_psc_lat = {}
		syn_psc_amp = []
		syn_psc_lat = []
		neurons = list(r['recorded_neurons'])
		st = nest.GetStatus(neurons)
		for r1 in receptor_indices:
			k = 'C{0}'.format(str(r1))
			cond_array = np.zeros_like(r[k])
			psc_array = np.zeros_like(r[k])
			for n in range(len(neurons)):
				cond_array[n, :] = r[k][n] * st[n]['rec_cond'][r1-1]
				if response_type == 'E':
					psc_array[n, :] = (cond_array[n, :] * r['V_m'][n]) / 1000.
				else:
					psc_array[n, :] = (-cond_array[n, :] * r['V_m'][n]) / 1000.
			rec_cond.update({k: cond_array})
			rec_curr.update({k: psc_array})
			rec_psc_amp.update({k: []})
			rec_psc_lat.update({k: []})
			rec_charge.update({k: []})

		for spk_t in input_times:
			window = [spk_t + time_window[0], spk_t + time_window[1]]
			indices = [np.where(np.round(t_axis, 1) == round(window[0], 1))[0][0], np.where(np.round(t_axis,
			    1) == round(window[1], 1))[0][0]]
			print(indices)

			ctr1 = 1
			if plot:
				ax1 = figures[ctr].add_subplot(111)
				ax1.set_ylabel(r'$I^{\mathrm{rec}} [\mathrm{nA}]$')

			for r1 in receptor_indices:
				k = 'C{0}'.format(str(r1))
				single_pscs = rec_curr[k][:, indices[0]:indices[1]]
				for psc in range(single_pscs.shape[0]):
					if plot:
						ax1.plot(t, single_pscs[psc, :], c=colors[ctr1], lw=0.5, alpha=0.5)
						psc_latencies, psc_amplitudes = get_extrema(single_pscs[psc, :], t, ax1)
					else:
						psc_latencies, psc_amplitudes = get_extrema(single_pscs[psc, :], t, ax=None)
					rec_psc_amp[k].append(psc_amplitudes)
					rec_psc_lat[k].append(psc_latencies)
					rec_charge[k].append(np.abs(np.trapz(single_pscs[psc, :], dx=0.1)))

				ctr1 += 1
			total_pscs = (-r[current_key][:, indices[0]:indices[1]]) / 1000.
			for psc in range(total_pscs.shape[0]):
				if plot:
					ax1.plot(t, total_pscs[psc, :], c=colors[0], lw=1., alpha=1.)
					psc_latencies, psc_amplitudes = get_extrema(total_pscs[psc, :], t, ax1)
				else:
					psc_latencies, psc_amplitudes = get_extrema(total_pscs[psc, :], t, ax=None)
				syn_psc_amp.append(psc_amplitudes)
				syn_psc_lat.append(psc_latencies)

		ctr2 = 1
		for k in keys:
			if plot:
				plot_histogram(rec_psc_lat[k], nbins=100, norm=True, mark_median=True, ax=ax31, color=colors[ctr2],
				               display=False, save=False)
				plot_histogram(rec_psc_amp[k], nbins=100, norm=True, mark_median=True, ax=ax32, color=colors[ctr2],
				               display=False, save=False)
				plot_histogram(rec_charge[k], nbins=100, norm=True, mark_median=True, ax=ax33, color=colors[ctr2],
				               display=False, save=False)

			results[pop].update({'{0}_latencies'.format(labels[ctr2]): rec_psc_lat[k],
			                '{0}_amplitudes'.format(labels[ctr2]): rec_psc_amp[k],
			                '{0}_charges'.format(labels[ctr2]): rec_charge[k]})
			ctr2 += 1
		if plot:
			plot_histogram(syn_psc_lat, nbins=100, norm=True, mark_median=True, ax=ax31, color=colors[0],
				               display=False, save=False)
			plot_histogram(syn_psc_amp, nbins=100, norm=True, mark_median=True, ax=ax32, color=colors[0],
			               display=False, save=False)

		results[pop].update({'psc_ratio': np.mean(rec_psc_amp[keys[1]]) / np.mean(rec_psc_amp[keys[0]])})
		results[pop].update({'q_ratio': np.mean(rec_charge[keys[1]]) / np.mean(rec_charge[keys[0]])})

		print("{0} / {1} PSC ratio = {2}".format(labels[2], labels[1], str(results[pop]['psc_ratio'])))
		print("{0} / {1} Charge ratio = {2}".format(labels[2], labels[1], str(results[pop]['q_ratio'])))

		if display:
			pl.show(block=False)
		if plot and save:
			for fig_id, fig in enumerate(figures):
				fig.savefig(save + '{0}.pdf'.format(fig_id))
			fig3.savefig(save + '_distributions.pdf')
	return results


def PSC_kinetics(activity_dict, time_window, input_times, t_axis, response_type='E', plot=True, display=True,
                 save=False):
	"""

	:param parameter_set:
	:param activity_dict:
	:param time_window:
	:param input_times:
	:param t_axis:
	:param response_type:
	:return:
	"""
	if response_type == 'E':
		current_key = 'I_ex'
		colors = ['blue', 'SteelBlue', 'Navy']
	elif response_type == 'I':
		current_key = 'I_in'
		colors = ['red', 'Crimson', 'OrangeRed']
	else:
		raise TypeError("Incorrect response_type")

	results = {}
	t = np.arange(time_window[0], time_window[1], 0.1)

	for pop, r in activity_dict.items():
		if plot:
			fig1 = pl.figure()
			fig1.suptitle(r'{0}PSCs in {1} neurons'.format(str(response_type), str(pop)))
			ax11 = fig1.add_subplot(111)
			fig2 = pl.figure()
			fig2.suptitle(r'{0}PSCs in {1} neurons'.format(str(response_type), str(pop)))
			ax21 = fig2.add_subplot(221)
			ax22 = fig2.add_subplot(222)
			ax23 = fig2.add_subplot(223)
			ax24 = fig2.add_subplot(224)

		results.update({pop: {}})
		syn_psc_amp = []
		syn_psc_lat = []
		syn_psc_rise = []
		syn_psc_decay = []
		PSCs = []
		for spk_t in input_times:
			window = [spk_t + time_window[0], spk_t + time_window[1]]
			indices = [np.where(np.round(t_axis, 1) == round(window[0], 1))[0][0], np.where(np.round(t_axis,
			    1) == round(window[1], 1))[0][0]]
			print indices

			total_pscs = (r[current_key][:, indices[0]:indices[1]]) / 1000.

			for psc in range(total_pscs.shape[0]):
				psc_latencies, psc_amplitudes = get_extrema(total_pscs[psc, :], t, ax=None)
				idx_0 = np.where(np.round(t, 1) == round(psc_latencies, 1))[0][0]
				total_pscs[psc, :] -= total_pscs[psc, idx_0]
				psc_latencies, psc_amplitudes = get_extrema(total_pscs[psc, :], t, ax=None)
				if psc_amplitudes < 0.:
					initial_guess = (-0.01, 0.5, 20.)
				else:
					initial_guess = (0.01, 0.5, 20.)
				if plot:
					ax11.plot(t, total_pscs[psc, :], c=colors[0], lw=0.5, alpha=0.3)

				syn_psc_amp.append(psc_amplitudes)
				syn_psc_lat.append(psc_latencies)

				try:
					time_axis_fit = t[idx_0:] - t[idx_0]
					fit_params, fit_cov = curve_fit(synaptic_kinetics_function, time_axis_fit, total_pscs[psc,
					                                                            idx_0:], p0=initial_guess)
					error = np.sum((total_pscs[psc, idx_0:] - synaptic_kinetics_function(t[idx_0:], *fit_params)) ** 2)
					#print fit_params, error
					if error < 0.05:
						syn_psc_rise.append(fit_params[1])
						syn_psc_decay.append(fit_params[2])
				except:
					continue

			PSCs.append(total_pscs)

		results[pop].update({'PSC_amplitudes': syn_psc_amp, 'PSC_latencies': syn_psc_lat, 'PSC_rise_times':
			syn_psc_rise, 'PSC_decay_times': syn_psc_decay})

		total_psc = np.mean(np.array(PSCs), 0)[0]

		# normalize by the value at lag 0
		psc_lat, psc_amp = get_extrema(total_psc, t)
		idx_0 = np.where(np.round(t, 1) == round(psc_lat, 1))[0][0]
		total_psc -= total_psc[idx_0]
		psc_lat, psc_amp = get_extrema(total_psc, t)
		if psc_amp < 0.:
			initial_guess = (-0.01, 0.5, 50.)
		else:
			initial_guess = (0.01, 0.5, 50.)

		time_axis_fit = t[idx_0:] - t[idx_0]
		fit_params, fit_cov = curve_fit(synaptic_kinetics_function, time_axis_fit, total_psc[idx_0:],
		                                               p0=initial_guess)
		print('{0}PSCs in {1} neurons'.format(str(response_type), str(pop)))
		print("\t- Amplitude = {0} [nA]".format(str(psc_amp)))
		print("\t- Latency = {0} [ms]".format(str(psc_lat)))
		print("\t- Rise = {0} [ms]".format(str(fit_params[1])))
		print("\t- Decay = {0} [ms]".format(str(fit_params[2])))


		results[pop].update({'mean_PSC': total_psc, 'mean_fit_a': fit_params[0], 'mean_fit_rise': fit_params[1],
		                     'mean_fit_decay': fit_params[2], 'mean_amplitude': psc_amp})

		if plot:
			label = r'$a=%10.2f, \tau_{\mathrm{r}}=%10.2f, \tau_{\mathrm{d}}=%10.2f$' % (fit_params[0], fit_params[1],
			                                                                             fit_params[2])

			ax11.plot(t[idx_0:], total_psc[idx_0:], c=colors[0], lw=3., alpha=1.)
			ax11.plot(t[idx_0:], synaptic_kinetics_function(t[idx_0:] - t[idx_0], *fit_params), 'r--', label=label)
			ax11.legend()
			ax11.set_xlim(time_window)
			ax11.set_xlabel(r'$\mathrm{Time [ms]}$')
			ax11.set_ylabel(r'$\mathrm{I_{syn} [nA]}$')

			plot_histogram(syn_psc_amp, nbins=100, norm=True, mark_median=True, ax=ax21, color=colors[0],
		                   display=False, save=False)
			ax21.set_xlabel(r'Amplitude')
			plot_histogram(syn_psc_lat, nbins=100, norm=True, mark_median=True, ax=ax22, color=colors[0],
			               display=False, save=False)
			ax22.set_xlabel(r'Latency')
			plot_histogram(syn_psc_rise, nbins=100, norm=True, mark_median=True, ax=ax23, color=colors[0],
			               display=False, save=False)
			ax23.set_xlabel(r'$\tau_{\mathrm{rise}}$')
			plot_histogram(syn_psc_decay, nbins=100, norm=True, mark_median=True, ax=ax24, color=colors[0],
			               display=False, save=False)
			ax24.set_xlabel(r'$\tau_{\mathrm{decay}}$')

			if display:
				pl.show(block=False)
			if save:
				assert isinstance(save, str), "Please provide filename"
				fig1.savefig(save + '_PSCs1.pdf')
				fig2.savefig(save + '_PSCs2.pdf')
	return results


def PSP_kinetics(activity_dict, time_window, input_times, t_axis, response_type='E', plot=True, display=True,
                 save=False):
	"""

	:param parameter_set:
	:param activity_dict:
	:param time_window:
	:param input_times:
	:param t_axis:
	:param response_type:
	:return:
	"""
	if response_type == 'E':
		colors = ['blue', 'SteelBlue', 'Navy']
	elif response_type == 'I':
		colors = ['red', 'Crimson', 'OrangeRed']
	else:
		raise TypeError("Incorrect response_type")

	results = {}
	t = np.arange(time_window[0], time_window[1], 0.1)

	for pop, r in activity_dict.items():
		if plot:
			fig1 = pl.figure()
			fig1.suptitle(r'{0}PSPs in {1} neurons'.format(str(response_type), str(pop)))
			ax11 = fig1.add_subplot(111)
			fig2 = pl.figure()
			fig2.suptitle(r'{0}PSPs in {1} neurons'.format(str(response_type), str(pop)))
			ax21 = fig2.add_subplot(221)
			ax22 = fig2.add_subplot(222)
			ax23 = fig2.add_subplot(223)
			ax24 = fig2.add_subplot(224)

		results.update({pop: {}})
		syn_psp_amp = []
		syn_psp_lat = []
		syn_psp_rise = []
		syn_psp_decay = []
		PSPs = []
		for spk_t in input_times:
			window = [spk_t + time_window[0], spk_t + time_window[1]]
			indices = [np.where(np.round(t_axis, 1) == round(window[0], 1))[0][0], np.where(np.round(t_axis,
			                                                                                         1) == round(
				window[1], 1))[0][0]]
			print indices
			total_psps = np.copy(r['V_m'][:, indices[0]:indices[1]])
			for psp in range(total_psps.shape[0]):
				var0 = total_psps[psp, :] - total_psps[psp, 0]
				psp_latencies, psp_amplitudes = get_extrema(var0, t, ax=None)
				#ax.plot(t, var0, c=colors[0], lw=0.5, alpha=0.3)
				#pl.show()
				idx_0 = np.where(np.round(t, 1) == round(psp_latencies, 1))[0][0]
				#print total_psps[psp, idx_0]
				total_psps[psp, :] -= total_psps[psp, 0]#idx_0]
				psp_latencies, psp_amplitudes = get_extrema(total_psps[psp, :], t, ax=None)
				if psp_amplitudes < 0.:
					initial_guess = (-0.01, 0.5, 50.)
				else:
					initial_guess = (0.01, 0.5, 50.)
				if plot:
					ax11.plot(t, total_psps[psp, :], c=colors[0], lw=0.5, alpha=0.3)
					#ax.plot(t, total_psps[psp, :], c=colors[0], lw=0.5, alpha=0.3)
					#pl.show()
				syn_psp_amp.append(psp_amplitudes)
				syn_psp_lat.append(psp_latencies)
				try:
					time_axis_fit = t[idx_0:] - t[idx_0]
					fit_params, fit_cov = curve_fit(synaptic_kinetics_function, time_axis_fit, total_psps[
					                                    psp, idx_0:], p0=initial_guess)
					error = np.sum((total_psps[psp, idx_0:] - synaptic_kinetics_function(t[idx_0:], *fit_params)) ** 2)
					#print fit_params, error
					#if error < 0.05:
					syn_psp_rise.append(fit_params[1])
					syn_psp_decay.append(fit_params[2])
					#ax11.plot(t, synaptic_kinetics_function(t, **fit_params), '--')
				except:
					continue
			PSPs.append(total_psps)

		results[pop].update({'PSP_amplitudes': syn_psp_amp, 'PSP_latencies': syn_psp_lat, 'PSP_rise_times':
			syn_psp_rise, 'PSP_decay_times': syn_psp_decay})

		total_psp = np.mean(np.array(PSPs), 0)[0]
		# normalize by the value at lag 0
		psp_lat, psp_amp = get_extrema(total_psp, t)
		idx_0 = np.where(np.round(t, 1) == round(psp_lat, 1))[0][0]
		total_psp -= total_psp[idx_0]
		psp_lat, psp_amp = get_extrema(total_psp, t)
		if psp_amp < 0.:
			initial_guess = (-0.01, 0.5, 50.)
		else:
			initial_guess = (0.01, 0.5, 50.)
		time_axis_fit = t[idx_0:] - t[idx_0]
		fit_params, fit_cov = curve_fit(synaptic_kinetics_function, time_axis_fit, total_psp[idx_0:],
		                                               p0=initial_guess)
		print('{0}PSPs in {1} neurons'.format(str(response_type), str(pop)))
		print("\t- Amplitude = {0} [mV]".format(str(psp_amp)))
		print("\t- Latency = {0} [ms]".format(str(psp_lat)))
		print("\t- Rise = {0} [ms]".format(str(fit_params[1])))
		print("\t- Decay = {0} [ms]".format(str(fit_params[2])))

		results[pop].update({'mean_PSP': total_psp, 'mean_fit_a': fit_params[0], 'mean_fit_rise': fit_params[1],
		                     'mean_fit_decay': fit_params[2], 'mean_amplitude': psp_amp})

		if plot:
			label = r'$a=%10.2f, \tau_{\mathrm{r}}=%10.2f, \tau_{\mathrm{d}}=%10.2f$' % (fit_params[0], fit_params[1],
			                                                                             fit_params[2])

			ax11.plot(t[idx_0:], total_psp[idx_0:], c=colors[0], lw=3., alpha=1.)
			ax11.plot(t[idx_0:], synaptic_kinetics_function(t[idx_0:] - t[idx_0], *fit_params), 'r--', label=label)
			ax11.legend()
			ax11.set_xlim(time_window)
			ax11.set_xlabel(r'$\mathrm{Time [ms]}$')
			ax11.set_ylabel(r'$\mathrm{V_{m} [mV]}$')

			plot_histogram(syn_psp_amp, nbins=100, norm=True, mark_median=True, ax=ax21, color=colors[0],
		                   display=False, save=False)
			ax21.set_xlabel(r'Amplitude')
			plot_histogram(syn_psp_lat, nbins=100, norm=True, mark_median=True, ax=ax22, color=colors[0],
			               display=False, save=False)
			ax22.set_xlabel(r'Latency')
			plot_histogram(syn_psp_rise, nbins=100, norm=True, mark_median=True, ax=ax23, color=colors[0],
			               display=False, save=False)
			ax23.set_xlabel(r'$\tau_{\mathrm{rise}}$')
			plot_histogram(syn_psp_decay, nbins=100, norm=True, mark_median=True, ax=ax24, color=colors[0],
			               display=False, save=False)
			ax24.set_xlabel(r'$\tau_{\mathrm{decay}}$')

			if display:
				pl.show(block=False)
			if save:
				assert isinstance(save, str), "Please provide filename"
				fig1.savefig(save + '_PSPs1.pdf')
				fig2.savefig(save + '_PSPs2.pdf')
	return results


########################################################################################################################
# def synaptic_kinetics_function(x, a, tau_rise, tau_decay):
# 	t1 = np.exp(-x / tau_rise)
# 	t2 = np.exp(-x / tau_decay)
#
# 	return a + (t2 - t1) #((1. - t1) * ((r * t2) + ((1 - r) * t3)))

def synaptic_kinetics_function(x, a, tau_rise, tau_decay):
	return a * (np.exp(-x / tau_decay) - np.exp(-x / tau_rise))


def get_extrema(var, t_axis, ax=None):
	# if var[0] < 0.:
	# 	var2 = np.copy(var)
	# 	var2 -= var[0]
	# 	tmp = np.gradient(np.gradient(var2))
	# 	local_maxima = np.where(var2 == np.max(var2))[0]
	# else:
	tmp = np.gradient(np.gradient(np.abs(var)))
	local_maxima = np.where(np.abs(var) == np.max(np.abs(var)))[0]
	local_minima = np.argmax(tmp)
	#local_maxima = np.where(np.abs(var) == np.max(np.abs(var)))[0]
	if ax is not None:
		ax.plot(t_axis[local_minima], var[local_minima], 'or')
		ax.plot(t_axis[local_maxima], var[local_maxima], 'og')
	return t_axis[local_minima], var[local_maxima][0]


def lognormal_parameters(mean, std):
	"""
	Determine mu and sigma for a lognormal distribution
	:param mean: desired mean
	:param std: desired standard deviation
	:return mu, sigma:
	"""
	variance = std**2
	mu = np.log(mean / np.sqrt(1 + (variance / mean**2)))
	sigma = np.sqrt(np.log(1 + (variance / mean**2)))

	return mu, sigma


def truncated_exponential_rvs(low, high, scale):
	"""
	quick fix to draw values from a truncated exponential
	:param low:
	:param high:
	:param scale:
	:return:
	"""
	rnd_cdf = np.random.uniform(st.expon.cdf(x=low, scale=scale),
	                            st.expon.cdf(x=high, scale=scale))
	return st.expon.ppf(q=rnd_cdf, scale=scale)


def truncated_lognormal_rvs(loc, scale, s, low, high):
	"""
	truncated lognormal, with efficient sampling, and avoiding rejection methods
	:param loc:
	:param scale:
	:param low:
	:param high:
	:return:
	"""
	rnd_cdf = np.random.uniform(st.lognorm.cdf(x=low, loc=loc, scale=scale, s=s),
	                            st.lognorm.cdf(x=high, loc=loc, scale=scale, s=s))
	return st.lognorm.ppf(q=rnd_cdf, loc=loc, scale=scale, s=s)


def generate_connectivity(n_pre, n_post, p, d_in, d_out, weights, c_in, c_out, bias_w=False):
	"""

	:param n_pre: Number of presynaptic neurons
	:param n_post: Number of postsynaptic neurons
	:param p: Connection probability
	:param d_in: Parameter to skew in-degree distribution
	:param d_out: Parameter to skew out-degree distribution
	:param weights: tuple of (function, {parameters})
	:param delays: tuple of (function, {parameters})
	:param c_in: iutput weight correlation
	:param c_out: onput weight correlation
	:return:
	"""
	print("\nPre-processing connectivity parameters")
	startT = time.time()

	if bias_w:
		mu_in = -1. * (c_in ** 2) / 2.
		if c_in == 0:
			c_in = 0.0000001
		w_post = np.random.lognormal(mean=mu_in, sigma=c_in, size=n_post)
		# w_post = np.array([truncated_lognormal_rvs(s=0.3, loc=mu_in, scale=c_in, low=1000.*mu_in, high=0.) for _ in range(
		# 	n_post)])

		mu_out = -1. * (c_out ** 2) / 2.
		if c_out == 0:
			c_out = 0.0000001
		w_pre = np.random.lognormal(mean=mu_out, sigma=c_out, size=n_pre)
		# w_pre = np.array([truncated_lognormal_rvs(s=0.3, loc=mu_out, scale=c_out, low=1000.*mu_out, high=0.)
		#                   for _ in range(n_pre)])
	if d_in > 0:
		# print d_in
		draw_post = (truncated_exponential_rvs, {'low': 0, 'high': n_post, 'scale': float(n_post)/float(d_in)})
		# print draw_post
	else:
		draw_post = (np.random.uniform, {'low': 0, 'high': n_post})

	if d_out > 0:
		draw_pre = (truncated_exponential_rvs, {'low': 0, 'high': n_pre, 'scale': float(n_pre)/float(d_out)})
	else:
		draw_pre = (np.random.uniform, {'low': 0, 'high': n_pre})

	maxC = int(np.floor(n_pre*n_post*p))

	# draw weights and delays for all connections - TODO: a bit innefficient (due to truncated functions)
	w = np.random.lognormal(size=maxC, **weights[1])#np.array([truncated_lognormal_rvs(**weights[1]) for _ in range(
	# maxC)])

	# initialize data arrays
	conn_list = np.array([], [('pre', int), ('post', int), ('w', float)])
	conn_list.resize(maxC)

	conn_matrix = np.zeros((n_pre, n_post))
	adjacency_matrix = np.zeros((n_pre, n_post))

	print("Elapsed time: {0} s".format(str(time.time() - startT)))
	print("\nGenerating connections")
	t = time.time()
	for c in np.arange(0, maxC): # iterate all connections
		# print draw_pre[1]
		source = int(draw_pre[0](**draw_pre[1]))
		target = int(draw_post[0](**draw_post[1]))
		# print source, target
		timeout = 100  # max attempts to replace connections
		dec_count = 0  # replacement counter
		# print d_in, d_out
		decisor = np.random.randint(2)  # randomly determine whether to change pre or post id
		while conn_matrix[source, target] > 0:  # connection already exists
			dec_count += 1
			if decisor:  # loop re-draw source
				if dec_count < timeout:
					source = int(draw_pre[0](**draw_pre[1]))
				else:
					target = int(draw_post[0](**draw_post[1]))
					dec_count = 0
			else:
				if dec_count < timeout:
					target = int(draw_post[0](**draw_post[1]))
				else:
					source = int(draw_pre[0](**draw_pre[1]))
					dec_count = 0
		connection_weight = w[c]
		# print bias_w
		if bias_w:
			if c_out > 0.01:
				connection_weight *= w_pre[source]
			if c_in > 0.01:
				connection_weight *= w_post[target]

			# truncate (uniformly distribute the negative values - not the best idea, but there are few values <0)
			if connection_weight < 0.0001:
				if np.any(conn_matrix[conn_matrix != 0.]):
					connection_weight = np.random.uniform(low=0., high=np.max(conn_matrix[conn_matrix != 0.]))
				else:
					connection_weight = np.random.uniform(low=0., high=1.)
		# update data structures
		conn_list[c] = ((source), (target), connection_weight)
		conn_matrix[source, target] = connection_weight
		adjacency_matrix[source, target] = 1
		# progress_bar(float(c) / float(maxC))

	print("Elapsed time: {0} s".format(str(time.time() - t)))
	return conn_list, conn_matrix, adjacency_matrix


########################################################################################################################
def generate_subset(degree, variables):
	"""
	Generate power series
	:param degree:
	:param variables:
	:return:
	"""
	vals = range(degree + 1)
	leng = variables
	tmp = [x for x in itertools.chain(*[itertools.permutations(vals, leng),
	                                    itertools.combinations_with_replacement(vals, leng)])]
	return [x for x in set(tmp) if sum(x) == degree]


def compute_polynomial(in_data, degree):
	return legendre(degree)(in_data)


def shift_signal(signal, start=0, delay=0):
	if delay:
		return signal[start - delay:-delay]
	else:
		return signal[start:]


def retrieve_polynomial(window, u, T_discard):
	"""
	:param window:
	:param u:
	:return:
	"""
	polynomials = []
	# windows.append(window)
	for idx, n in enumerate(window):
		signal = shift_signal(u, T_discard, delay=idx)# + 1)
		if not empty(signal):
			P = compute_polynomial(signal, n)
			polynomials.append(P)
	poly = np.product(polynomials, 0)
	return poly


def retrieve_windows(positions, window_len, sub_set):
	"""
	:param positions:
	:return:
	"""
	for pos in positions:
		window = np.zeros(window_len)
		for i, x_pos in enumerate(pos):
			window[x_pos] = sub_set[i]
		if window[-1] != 0.:
			yield window


def compute_capacity(x, z):
	"""
	Compute capacity to reconstruct z based on linearly combining x
	:param x: state matrix (NxT)
	:param z: target output (1xT)
	:return: capacity
	"""
	# explicit method 1
	# W_out = np.dot(np.linalg.pinv(x.T), z.T)
	# z_hat = np.dot(W_out, x)
	# print time.time()
	t_start = time.time()
	reg = LinearRegression(n_jobs=-1, fit_intercept=False, normalize=True, copy_X=False).fit(x.T, z)
	W_out = reg.coef_
	z_hat = np.dot(W_out, x)
	print "\nElapsed time: ", time.time() - t_start
	# pl.plot(z, 'r')
	# pl.plot(z_hat, 'g')
	# pl.show()

	capacity = 1. - (np.mean((z - z_hat) ** 2) / np.var(z))
	error = np.mean((z - z_hat) ** 2)
	return capacity, error, np.linalg.norm(W_out)


def evaluate_capacity(parameters, input_signal, state_matrix, dt, display=True, save=True):
	"""
	Run full capacity evaluation
	:param parameters:
	:param state_matrix:
	:return:
	"""
	max_degree = parameters.max_degree
	min_degree = parameters.min_degree
	max_variables = parameters.max_degree
	max_delay = parameters.max_delay
	T_discard = parameters.T_discard
	cutoff = parameters.cutoff
	continue_iter = ContinueIteration()
	u = input_signal
	x = state_matrix[:, T_discard:]

	print("\n*******************************\n    Capacity Evaluation\n*******************************")
	results = {}
	degree_list = []

	startT = time.time()
	for d in range(min_degree, max_degree + 1, 1):
		print("- Degree {0}:".format(str(d)))

		results.update({
			'd{0}'.format(str(d)): {
				'evaluated_sets': [],
				'capacities': [],
				'errors': [],
				'stability': []}})
		degree_list.append('d{0}'.format(str(d)))

		variables = [vars for vars in range(1, max_variables + 1, 1) if vars <= d]
		for ii, vars in enumerate(variables):
			print("\t- Variables {0}".format(str(vars)))

			power_list = generate_subset(d, vars)
			print("\t\t- {0} Sets".format(str(len(power_list))))

			window_sizes = np.arange(vars, max_delay + 1, 1)
			total_ctr = len(window_sizes)

			print("\t\t- {0} Total functions".format(str(total_ctr * len(power_list))))
			for idx_set, sub_set in enumerate(power_list):
				unique_targets = []

				print("Set {0}: {1}".format(str(idx_set), str(sub_set)))
				# try:
				for ctr, window_len in enumerate(window_sizes):
					positions = list(itertools.permutations(range(window_len), len(sub_set)))

					windows = retrieve_windows(positions, window_len, sub_set)
					for window in windows:
						poly = retrieve_polynomial(window, u, T_discard)
						if not np.any([np.equal(poly, xx) for xx in unique_targets]):
							unique_targets.append(poly)
							results['d{0}'.format(str(d))]['evaluated_sets'].append(window)
							cap, err, norm = compute_capacity(x, poly)

							# if cap < cutoff:
							# 	raise continue_iter

							results['d{0}'.format(str(d))]['capacities'].append(cap)
							results['d{0}'.format(str(d))]['errors'].append(err)
							results['d{0}'.format(str(d))]['stability'].append(norm)
						if display:
							print results['d{0}'.format(str(d))]['capacities'][-1], results['d{0}'.format(str(
								d))]['errors'][-1], results['d{0}'.format(str(d))]['stability'][-1]
					if display:
						progress_bar(float(ctr + 1) / float(total_ctr))
				# except ContinueIteration:
				# 	continue
			if save:
				assert(isinstance(save, str)), "Please provide the path to store intermediate results"
				with open(save+'results_d{0}'.format(str(d)), 'w') as fp:
					pickle.dump(results, fp)

	cp1 = np.sum(list(itertools.chain(*[results[xx]['capacities'] for xx in results.keys()])))

	print "\nTotal Capacity [degree={0}, variables={1}, max_delay={2}]: {3}".format(str(max_degree), str(max_variables),
	                                                                              str(max_delay), str(cp1*dt))

	print "Elapsed time: {0}".format(str(time.time() - startT))

	return results


class ContinueIteration(Exception):
	pass


# def evaluate_capacity_fast(degree, max_delay, T_discard, cutoff, input_signal, state_matrix, dt, display=True,
#                            save=True):
# 	"""
# 	Run full capacity evaluation
# 	:param parameters:
# 	:param state_matrix:
# 	:return:
# 	"""
# 	continue_iter = ContinueIteration()
# 	u = input_signal
# 	x = state_matrix[:, T_discard:]
# 	d = degree
#
# 	print("\n*******************************\n    Capacity Evaluation\n*******************************")
# 	results = {}
# 	print("- Degree {0}:".format(str(d)))
#
# 	results.update({
# 		'd{0}'.format(str(d)): {
# 			'evaluated_sets': [],
# 			'capacities': [],
# 			'errors': [],
# 			'stability': []}})
#
# 	variables = [vars for vars in range(1, degree + 1, 1) if vars <= d]
# 	for ii, vars in enumerate(variables):
# 		print("\t- Variables {0}".format(str(vars)))
#
# 		power_list = generate_subset(d, vars)
# 		print("\t\t- {0} Sets".format(str(len(power_list))))
#
# 		window_sizes = np.arange(vars, max_delay + 1, 1)
# 		total_ctr = len(window_sizes)
#
# 		for sub_set in power_list:
# 			unique_targets = []
# 			try:
# 				for ctr, window_len in enumerate(window_sizes):
# 					positions = list(itertools.permutations(range(window_len), len(sub_set)))
#
# 					windows = retrieve_windows(positions, window_len, sub_set)
# 					for window in windows:
# 						poly = retrieve_polynomial(window, u, T_discard)
# 						if not np.any([np.equal(poly, xx) for xx in unique_targets]):
# 							unique_targets.append(poly)
# 							results['d{0}'.format(str(d))]['evaluated_sets'].append(window)
# 							cap, err, norm = compute_capacity(x, poly)
#
# 							if cap < cutoff:
# 								raise continue_iter
#
# 							results['d{0}'.format(str(d))]['capacities'].append(cap)
# 							results['d{0}'.format(str(d))]['errors'].append(err)
# 							results['d{0}'.format(str(d))]['stability'].append(norm)
# 						if display:
# 							print results['d{0}'.format(str(d))]['capacities'][-1], results['d{0}'.format(str(
# 								d))]['errors'][-1], results['d{0}'.format(str(d))]['stability'][-1]
# 					if display:
# 						progress_bar(float(ctr + 1) / float(total_ctr))
# 			except ContinueIteration:
# 				continue
# 	if save:
# 		assert(isinstance(save, str)), "Please provide the path to store intermediate results"
# 		with open(save+'results_d{0}'.format(str(d)), 'w') as fp:
# 			pickle.dump(results, fp)
#
# 	cp1 = np.sum(list(itertools.chain(*[results[xx]['capacities'] for xx in results.keys()])))
#
# 	print "\nTotal Capacity [degree={0}, variables={1}, max_delay={2}]: {3}".format(str(max_degree), str(max_variables),
# 	                                                                              str(max_delay), str(cp1*dt))
#
# 	print "Elapsed time: {0}".format(str(time.time() - startT))
#
# 	return results


def plot_distributions1(data_dict, positions, cs, **plot_properties):
	"""

	:return:
	"""
	fig = pl.figure(figsize=(8, 5))
	ax1 = fig.add_subplot(111)
	for idx, k in enumerate(data_dict.keys()):
		dth = ax1.boxplot(data_dict[k], notch=1, positions=np.arange(len(data_dict[k])) + positions[k], vert=1, sym='',
		                  patch_artist=True, widths=0.2)

		for patch in dth['boxes']:
			patch.set(facecolor=cs[idx], alpha=0.7)

		for ii, dd in enumerate(data_dict[k]):
			if len(dd) > 100:
				dd = np.array(dd)[np.random.permutation(len(dd))[:100]]
			ax1.plot(np.random.uniform(ii + positions[k] - 0.1, ii + positions[k] + 0.1, size=len(dd)), dd, '.', ms=3,
			         c=cs[idx], alpha=0.2)

		pl.draw()
	ax1.set(**plot_properties)


def plot_histograms1(ax_list, data_list, n_bins, args_list, colors=None, cmap='hsv'):
	"""

	:param ax_list:
	:param data_list:
	:param n_bins:
	:param args_list:
	:param cmap:
	:return:
	"""
	assert(len(ax_list) == len(data_list)), "Data dimension mismatch"
	if colors is None:
		cc = get_cmap(len(ax_list), cmap)
		colors = [cc(ii) for ii in range(len(ax_list))]
	counter = range(len(ax_list))
	for ax, data, c in zip(ax_list, data_list, counter):
		n, bins = plot_histogram(data, n_bins[c], ax=ax, color=colors[c], **{'histtype': 'stepfilled', 'alpha': 0.6})
		approximate_pdf_isi = st.kde.gaussian_kde(data)
		x = np.linspace(np.min(data), np.max(data), n_bins[c])
		y = approximate_pdf_isi(x)
		y /= np.sum(y)
		ax.plot(x, y, color=colors[c], lw=2)
		ax.set(**args_list[c])
		ax.set_ylim([0., np.max(n)])


def scatter_variability(variable=None, means=None, vars=None, ax=None, color='k', marker='.',
                        alpha=0.3, **plot_properties):
	"""
	scatter the variance vs mean of the individual neuron's isis
	:param spike_list:
	:return:
	"""
	if variable is not None:
		variable = np.array(variable)
		vars = []
		means = []
		if len(np.shape(variable)) == 2:
			for n in range(np.shape(variable)[0]):
				vars.append(np.var(variable[n, :]))
				means.append(np.mean(variable[n, :]))
		else:
			for n in range(len(variable)):
				vars.append(np.var(variable[n]))
				means.append(np.mean(variable[n]))
	ax.scatter(means, vars, color=color, lw=0.5, marker=marker, s=4, alpha=alpha)
	ax.set(**plot_properties)


################################################################################################
class SLR():
	# Standard linear regression with confidence intervals (adapted from GitHub @maka89/slr

	def __init__(self):
		self.coef = None
		self.intercept = None
		self.n = None

	# Fit simple linear regresion model
	def fit(self, x, y):

		self.coef, self.intercept = np.polyfit(x, y, 1)
		self.n = len(x)
		self.x = np.copy(x)
		self.y = np.copy(y)

	# Get confidence interval on parameters
	def get_ci(self, confidence=0.95):
		if self.n == None:
			print("ERROR, MODEL NOT FITTED")
			return -1

		if self.coef is not None and self.n > 2:
			ci = []
			t = st.t.ppf(1.0 - (1.0 - confidence) / 2, self.n - 2)
			self.sc = np.sqrt(np.sum((self.coef * self.x + self.intercept - self.y) ** 2) / (self.n - 2))
			self.sc /= np.sqrt(np.sum((self.x - np.mean(self.x)) ** 2))
			self.si = self.sc * np.sqrt(np.mean(self.x ** 2))

			ci = np.zeros((2, 2))
			ci[0, 0] = self.coef - self.sc * t
			ci[0, 1] = self.coef + self.sc * t
			ci[1, 0] = self.intercept - self.si * t
			ci[1, 1] = self.intercept + self.si * t

		else:
			ci = []
		return ci

	# Prediction function. Pass confidence level as ci to get confidence interval
	def predict(self, x, ci=None):
		if self.n == None:
			print("ERROR, MODEL NOT FITTED")
			return -1

		pred = self.coef * x + self.intercept
		if ci is not None:
			t = st.t.ppf(1.0 - (1.0 - ci) / 2, self.n - 2)
			s = np.sum((self.coef * self.x + self.intercept - self.y) ** 2) / (self.n - 2)
			s = np.sqrt(s * (1.0 / self.n + (x - np.mean(self.x)) ** 2 / np.sum((self.x - np.mean(self.x)) ** 2)))

			return pred, [pred - t * s, pred + t * s]
		else:
			return pred


########################################################################################################################
def _invert(x, limits):
	"""inverts a value x on a scale from
    limits[0] to limits[1]"""
	return limits[1] - (x - limits[0])


def _scale_data(data, ranges):
    """scales data[1:] to ranges[0],
    inverts if the scale is reversed"""
    for d, (y1, y2) in zip(data[1:], ranges[1:]):
        assert (y1 <= d <= y2) or (y2 <= d <= y1)
    x1, x2 = ranges[0]
    d = data[0]
    if x1 > x2:
        d = _invert(d, (x1, x2))
        x1, x2 = x2, x1
    sdata = [d]
    for d, (y1, y2) in zip(data[1:], ranges[1:]):
        if y1 > y2:
            d = _invert(d, (y1, y2))
            y1, y2 = y2, y1
        sdata.append((d-y1) / (y2-y1)
                     * (x2 - x1) + x1)
    return sdata


class ComplexRadar():
    def __init__(self, fig, variables, ranges,
                 n_ordinate_levels=6):
        angles = np.arange(0, 360, 360./len(variables))

        axes = [fig.add_axes([0.1,0.1,0.9,0.9],polar=True,
                label = "axes{}".format(i))
                for i in range(len(variables))]
        l, text = axes[0].set_thetagrids(angles,
                                         labels=variables)
        [txt.set_rotation(angle-90) for txt, angle
             in zip(text, angles)]
        for ax in axes[1:]:
            ax.patch.set_visible(False)
            ax.grid("off")
            ax.xaxis.set_visible(False)
        for i, ax in enumerate(axes):
            grid = np.linspace(*ranges[i],
                               num=n_ordinate_levels)
            gridlabel = ["{}".format(round(x,2))
                         for x in grid]
            if ranges[i][0] > ranges[i][1]:
                grid = grid[::-1] # hack to invert grid
                          # gridlabels aren't reversed
            gridlabel[0] = "" # clean up origin
            ax.set_rgrids(grid, labels=gridlabel,
                         angle=angles[i])
            #ax.spines["polar"].set_visible(False)
            ax.set_ylim(*ranges[i])
        # variables for plotting
        self.angle = np.deg2rad(np.r_[angles, angles[0]])
        self.ranges = ranges
        self.ax = axes[0]
    def plot(self, data, *args, **kw):
        sdata = _scale_data(data, self.ranges)
        self.ax.plot(self.angle, np.r_[sdata, sdata[0]], *args, **kw)
    def fill(self, data, *args, **kw):
        sdata = _scale_data(data, self.ranges)
        self.ax.fill(self.angle, np.r_[sdata, sdata[0]], *args, **kw)
