# Supplementary material for: Leveraging heterogeneity for neural computation with fading memory in layer 2/3 cortical microcircuits
Source: PLoS Comput Biol. 2019 Apr 25;15(4):e1006781. doi: 10.1371/journal.pcbi.1006781 (PMC6504118; doi:10.1371/journal.pcbi.1006781)
Supplement: S1 File — (GZ) [file pcbi.1006781.s009.tar.gz › scripts/capacity.py]

__author__ = 'duarte'
from modules.parameters import ParameterSet, ParameterSpace, extract_nestvalid_dict
from modules.input_architect import EncodingLayer, StimulusSet, InputSignalSet, InputNoise
from modules.net_architect import Network
from modules.io import set_storage_locations
from modules.signals import iterate_obj_list, empty
from modules.visualization import set_global_rcParams, plot_input_example, InputPlots
from modules.analysis import characterize_population_activity
import cPickle as pickle
import numpy as np
import matplotlib.pyplot as pl
import itertools
import time
import sys
sys.path.insert(0, "../")
from auxiliary_fcns import generate_connectivity, evaluate_capacity
import nest

# ######################################################################################################################
# Experiment options
# ======================================================================================================================
plot = True
display = True
save = False
save_all = False

# ######################################################################################################################
# Extract parameters from file and build global ParameterSet
# ======================================================================================================================
# params_file = '../parameters/capacity_simulation.py'
params_file = '../parameters/stimulus_driven.py'

parameter_set = ParameterSpace(params_file)[0]
parameter_set = parameter_set.clean(termination='pars')

if not isinstance(parameter_set, ParameterSet):
	if isinstance(parameter_set, basestring) or isinstance(parameter_set, dict):
		parameter_set = ParameterSet(parameter_set)
	else:
		raise TypeError("parameter_set must be ParameterSet, string with full path to parameter file or dictionary")

# ######################################################################################################################
# Setup extra variables and parameters
# ======================================================================================================================
if plot:
	set_global_rcParams(parameter_set.kernel_pars['mpl_path'])
paths = set_storage_locations(parameter_set, save)

np.random.seed(parameter_set.kernel_pars['np_seed'])
results = dict()

# ######################################################################################################################
# Generate connectivity (for structural heterogeneity)
# ======================================================================================================================
if hasattr(parameter_set.connection_pars, 'pre_computedW'):
	if np.any(parameter_set.connection_pars.pre_computedW):
		# replace tuples with real connectivity
		pre_computedW = []
		for idx_c, conn in enumerate(parameter_set.connection_pars.pre_computedW):
			print parameter_set.connection_pars.synapse_types[idx_c], conn
			if conn is not None:
				pre_computedW.append(generate_connectivity(**conn[1])[1])
		parameter_set.connection_pars.pre_computedW = pre_computedW
elif hasattr(parameter_set.kernel_pars, 'pre_computedW'):
	if np.any(parameter_set.kernel_pars.pre_computedW):
		# replace tuples with real connectivity
		conns = parameter_set.kernel_pars.pre_computedW
		# parameter_set.connection_pars.update({'pre_computedW': []})
		pre_computedW = []
		for idx_c, conn in enumerate(parameter_set.connection_pars.synapse_names):
			if conns[conn] is not None:
				pre_computedW.append(generate_connectivity(**conns[conn][1])[1])
		parameter_set.connection_pars.update({'pre_computedW': pre_computedW})

# ######################################################################################################################
# Set kernel and simulation parameters
# ======================================================================================================================
print '\nRuning ParameterSet {0}'.format(parameter_set.label)
nest.ResetKernel()
nest.set_verbosity('M_WARNING')
nest.SetKernelStatus(extract_nestvalid_dict(parameter_set.kernel_pars.as_dict(), param_type='kernel'))

# ######################################################################################################################
# Build network
# ======================================================================================================================
net = Network(parameter_set.net_pars)

# ######################################################################################################################
# Randomize initial variable values
# ======================================================================================================================
for idx, n in enumerate(list(iterate_obj_list(net.populations))):
	if hasattr(parameter_set.net_pars, "randomize_neuron_pars"):
		randomize = parameter_set.net_pars.randomize_neuron_pars[idx]
		for k, v in randomize.items():
			n.randomize_initial_states(k, randomization_function=v[0], **v[1])

# ######################################################################################################################
# Build and connect input
# ======================================================================================================================
if hasattr(parameter_set, "input_pars"):
	# Current input (need to build noise signal)
	total_stimulation_time = parameter_set.kernel_pars.sim_time + parameter_set.kernel_pars.transient_t
	input_noise = InputNoise(parameter_set.input_pars.noise,
	                         stop_time=total_stimulation_time)
	input_noise.generate()
	input_noise.re_seed(parameter_set.kernel_pars.np_seed)

	if plot:
		inp_plot = InputPlots(stim_obj=None, input_obj=None, noise_obj=input_noise)
		inp_plot.plot_noise_component(display=display, save=False)

	enc_layer = EncodingLayer(parameter_set.encoding_pars, signal=input_noise)
	enc_layer.connect(parameter_set.encoding_pars, net)
	# else:
	# 	# Poisson input
	# 	enc_layer = EncodingLayer(parameter_set.encoding_pars)
	# 	enc_layer.connect(parameter_set.encoding_pars, net)

# ######################################################################################################################
# Set-up Analysis
# ======================================================================================================================
net.connect_devices()
if hasattr(parameter_set, "decoding_pars"):
	net.connect_decoders(parameter_set.decoding_pars)

# Attach decoders to input encoding populations
if not empty(enc_layer.encoders) and hasattr(parameter_set.encoding_pars, "input_decoder") and \
				parameter_set.encoding_pars.input_decoder is not None:
	enc_layer.connect_decoders(parameter_set.encoding_pars.input_decoder)

# ######################################################################################################################
# Connect Network
# ======================================================================================================================
net.connect_populations(parameter_set.connection_pars, progress=True)

# ######################################################################################################################
# Simulate
# ======================================================================================================================
if parameter_set.kernel_pars.transient_t:
	net.simulate(parameter_set.kernel_pars.transient_t)
	net.flush_records()

net.simulate(parameter_set.kernel_pars.sim_time +
             parameter_set.input_pars.noise.resolution + parameter_set.kernel_pars.resolution)

# ######################################################################################################################
# Extract and store data
# ======================================================================================================================
analysis_interval = [parameter_set.kernel_pars.transient_t,
                     parameter_set.kernel_pars.transient_t + parameter_set.kernel_pars.sim_time +
                     parameter_set.input_pars.noise.resolution]
net.extract_population_activity(t_start=analysis_interval[0], t_stop=analysis_interval[1])
net.extract_network_activity()

# ######################################################################################################################
# Analyse / plot data
# ======================================================================================================================
parameter_set.analysis_pars.pop('label')
# start_analysis = time.time()
#
# # analyse population activity
# results.update(characterize_population_activity(net, parameter_set, analysis_interval, epochs=None,
#                                                 color_map='jet', plot=plot,
#                                                 display=display, save=paths['figures'] + paths['label'],
#                                                 color_subpop=True,
#                                                 analysis_pars=parameter_set.analysis_pars.activity))
# print "\nElapsed time (state characterization): {0}".format(str(time.time() - start_analysis))
# slE = net.populations[0].spiking_activity.spike_counts(analysis_interval[1] - analysis_interval[0])
# slI1 = net.populations[1].spiking_activity.spike_counts(analysis_interval[1] - analysis_interval[0])
# slI2 = net.populations[2].spiking_activity.spike_counts(analysis_interval[1] - analysis_interval[0])
# results['spiking_activity'].update({'EI_counts': (np.sum(slE), np.sum(slI1) + np.sum(slI2))})

# analyse state matrix
dl = net.populations[0].decoding_layer
state_matrix = dl.extract_activity(start=0., stop=analysis_interval[1], save=False)
states = state_matrix[0].as_array()

if states.shape[1] > input_noise.noise_signal.as_array().shape[1]:
	states = states[:, :-1]

if save_all:
	np.save(paths['activity'] + paths['label'] + '.npy', state_matrix[0].as_array())
	with open(paths['inputs'] + paths['label'] + '_input', 'w') as fp:
		pickle.dump(input_noise, fp)

input_scaled = input_noise.noise_signal.as_array()[0] / parameter_set.input_pars.noise.noise_pars['amplitude']
results.update({'capacity': evaluate_capacity(parameter_set.analysis_pars.capacity, input_scaled, states,
                                              dt=parameter_set.decoding_pars.output_resolution, display=display,
                                              save=paths['activity'] + paths['label'])})

if plot:
	fig, ax = pl.subplots()
	time_lags = np.arange(0., parameter_set.analysis_pars.capacity.max_delay *
	                      parameter_set.decoding_pars.output_resolution,
	                      parameter_set.decoding_pars.output_resolution)
	ax.plot(time_lags, results['capacity']['d1']['capacities'])
	pl.show()#savefig(paths['figures'] + paths['label'] + 'fmf.pdf')
# # ######################################################################################################################
# Save data
# ======================================================================================================================
if save:
	with open(paths['results'] + 'Results_' + parameter_set.label, 'w') as f:
		pickle.dump(results, f)
	parameter_set.save(paths['parameters'] + 'Parameters_' + parameter_set.label)

# import matplotlib.pyplot as pl
# fig, ax = pl.subplots()
# time_lags = np.arange(0., parameter_set.analysis_pars.capacity.max_delay *
#                       parameter_set.decoding_pars.output_resolution, parameter_set.decoding_pars.output_resolution)
# ax.plot(time_lags, results['capacity']['d1']['capacities'])
