# Supplementary material for: Leveraging heterogeneity for neural computation with fading memory in layer 2/3 cortical microcircuits
Source: PLoS Comput Biol. 2019 Apr 25;15(4):e1006781. doi: 10.1371/journal.pcbi.1006781 (PMC6504118; doi:10.1371/journal.pcbi.1006781)
Supplement: S1 File — (GZ) [file pcbi.1006781.s009.tar.gz › read_data/memory_trial_average.py]

__author__ = 'duarte'
from modules.parameters import ParameterSpace, copy_dict, clean_array
from modules.visualization import *
from modules.io import set_project_paths
from defaults.paths import paths
from modules.signals import empty
import matplotlib.pyplot as pl
import cPickle as pickle
import scipy.spatial as sp
import sys
sys.path.insert(0, '../')
from auxiliary_fcns import plot_distributions1, plot_histograms1, scatter_variability

"""
neuron_RTF
- read and plot rate transfer functions
"""

# data parameters
project = 'heterogeneity_final'

# set defaults and paths
set_project_paths(project)
set_global_rcParams(paths['local']['matplotlib_rc'])

data_types = ['HET', 'HET1+2', 'HET1+3', 'HET2+3']

data_path = '/media/neuro/Data/Heterogeneity_NEW/capacity/'
data_label = 'memory_sources_{0}'.format(data_types[0])
results_path = data_path + data_label + '/Activity/'

# re-create ParameterSpace
pars_file = data_path + data_label + '_ParameterSpace.py'
pars = ParameterSpace(pars_file)

# print the full nested structure of the results dictionaries
# pars.print_stored_keys(results_path)

# ######################################################################################################################
fig1 = pl.figure(figsize=(15, 4))
ax11 = fig1.add_subplot(131)
ax11.set_xlabel(r'$\mathrm{Lag [k]}$')
ax11.set_ylabel(r'$\mathrm{C_{d=1, k=100}}$')
ax12 = fig1.add_subplot(132)
ax12.set_xlabel(r'$\mathrm{Lag [k]}$')
ax12.set_ylabel(r'$\mathrm{MSE}$')
ax13 = fig1.add_subplot(133)
ax13.set_xlabel(r'$\mathrm{Lag [k]}$')
ax13.set_ylabel(r'$|\mathrm{W_{out}}|$')

condition_colors = ['grey', 'navy', 'teal', 'indigo', 'crimson']
mean_capacity = []
std_capacity = []

for idx_data, data_type in enumerate(data_types):
	data_label = 'memory_sources_{0}'.format(data_type)
	results_path = data_path + data_label + '/Activity/'
	pars_file = data_path + data_label + '_ParameterSpace.py'
	pars = ParameterSpace(pars_file)

	capacity = []

	for trial in range(10):
		try:
			with open(results_path + data_label + '_trial={0}results_d1'.format(str(trial)), 'r') as fp:
				result = pickle.load(fp)
		except:
			continue

		fmf = result['d1']['capacities'][:-1]
		error = result['d1']['errors'][:-1]
		stability = result['d1']['stability'][:-1]

		delta_t = 1. #pars[0].input_pars.noise.resolution
		max_delay = pars[0].analysis_pars.capacity.max_delay
		x_axis = np.arange(0., max_delay * delta_t, delta_t)[:len(fmf)]

		ax11.plot(x_axis, fmf, lw=3, c=condition_colors[idx_data], label=data_type)
		ax12.plot(x_axis, error, lw=3, c=condition_colors[idx_data])
		ax13.plot(x_axis, stability, lw=3, c=condition_colors[idx_data])

		print data_type, np.sum(fmf), np.trapz(fmf, dx=delta_t)

		capacity.append(np.trapz(fmf, dx=delta_t))

		pl.show()

	mean_capacity.append(np.mean(capacity))
	std_capacity.append(np.std(capacity))

ax11.set_xlim([0., 20.])
ax12.set_xlim([0., 20.])
ax13.set_xlim([0., 20.])
ax11.legend(loc=0)


fig2 = pl.figure(figsize=(5, 5))
ax21 = fig2.add_subplot(111)
ax21.bar([x for x in range(len(data_types))], mean_capacity, width=0.3, align='center',
        color=condition_colors, alpha=0.9)
ax21.errorbar([x for x in range(len(data_types))], mean_capacity, yerr=std_capacity, marker='o', mfc='k', mec='k',
              ms=4, linestyle='none')
ax21.set_xticks(np.arange(len(data_types)))
ax21.set_xticklabels([r'$\mathrm{' + x + '}$' for x in data_types])
ax21.set_ylabel(r'$\mathrm{C_{M}}$')


pl.show()
	# complete_results[data_type] = pars.harvest(results_path)[1]
