# Supplementary material for: Leveraging heterogeneity for neural computation with fading memory in layer 2/3 cortical microcircuits
Source: PLoS Comput Biol. 2019 Apr 25;15(4):e1006781. doi: 10.1371/journal.pcbi.1006781 (PMC6504118; doi:10.1371/journal.pcbi.1006781)
Supplement: S1 File — (GZ) [file pcbi.1006781.s009.tar.gz › computations/noisedriven_dynamics.py]

__author__ = 'duarte'
import sys
sys.path.insert(0, "../")
from auxiliary_fcns import generate_connectivity
from modules.parameters import ParameterSpace, ParameterSet, extract_nestvalid_dict
from modules.net_architect import Network
from modules.io import set_storage_locations
from modules.signals import iterate_obj_list, empty
from modules.input_architect import EncodingLayer
from modules.visualization import set_global_rcParams, TopologyPlots
from modules.analysis import characterize_population_activity
import time
import numpy as np
import nest
import cPickle as pickle
import matplotlib.pyplot as pl


def run(parameter_set, plot=False, display=False, save=True):
	"""
	Measure and characterize the population dynamics under Poissonian input
	:param parameter_set: must be consistent with the computation
	:param plot: plot results - either show them or save to file
	:param display: show figures/reports
	:param save: save results
	:return results_dictionary:
	"""
	if not isinstance(parameter_set, ParameterSet):
		if isinstance(parameter_set, basestring) or isinstance(parameter_set, dict):
			parameter_set = ParameterSet(parameter_set)
		else:
			raise TypeError("parameter_set must be ParameterSet, string with full path to parameter file or dictionary")

	# ######################################################################################################################
	# Setup extra variables and parameters
	# ======================================================================================================================
	if plot:
		set_global_rcParams(parameter_set.kernel_pars['mpl_path'])
	paths = set_storage_locations(parameter_set, save)

	np.random.seed(parameter_set.kernel_pars['np_seed'])
	results = dict()

	# ######################################################################################################################
	# Generate connectivity (for structural heterogeneity)
	# ======================================================================================================================
	if hasattr(parameter_set.connection_pars, 'pre_computedW'):
		if np.any(parameter_set.connection_pars.pre_computedW):
			# replace tuples with real connectivity
			pre_computedW = []
			for idx_c, conn in enumerate(parameter_set.connection_pars.pre_computedW):
				print parameter_set.connection_pars.synapse_types[idx_c], conn
				if conn is not None:
					pre_computedW.append(generate_connectivity(**conn[1])[1])
			parameter_set.connection_pars.pre_computedW = pre_computedW
	elif hasattr(parameter_set.kernel_pars, 'pre_computedW'):
		if np.any(parameter_set.kernel_pars.pre_computedW):
			# replace tuples with real connectivity
			conns = parameter_set.kernel_pars.pre_computedW
			# parameter_set.connection_pars.update({'pre_computedW': []})
			pre_computedW = []
			for idx_c, conn in enumerate(parameter_set.connection_pars.synapse_names):
				if conns[conn] is not None:
					pre_computedW.append(generate_connectivity(**conns[conn][1])[1])
			parameter_set.connection_pars.update({'pre_computedW': pre_computedW})

	# ######################################################################################################################
	# Set kernel and simulation parameters
	# ======================================================================================================================
	print '\nRuning ParameterSet {0}'.format(parameter_set.label)
	nest.ResetKernel()
	nest.set_verbosity('M_WARNING')
	nest.SetKernelStatus(extract_nestvalid_dict(parameter_set.kernel_pars.as_dict(), param_type='kernel'))

	# ######################################################################################################################
	# Build network
	# ======================================================================================================================
	net = Network(parameter_set.net_pars)

	# ######################################################################################################################
	# Randomize initial variable values
	# ======================================================================================================================
	for idx, n in enumerate(list(iterate_obj_list(net.populations))):
		if hasattr(parameter_set.net_pars, "randomize_neuron_pars"):
			randomize = parameter_set.net_pars.randomize_neuron_pars[idx]
			for k, v in randomize.items():
				n.randomize_initial_states(k, randomization_function=v[0], **v[1])

	# ######################################################################################################################
	# Build and connect input
	# ======================================================================================================================
	enc_layer = EncodingLayer(parameter_set.encoding_pars)
	enc_layer.connect(parameter_set.encoding_pars, net)

	# ######################################################################################################################
	# Set-up Analysis
	# ======================================================================================================================
	net.connect_devices()

	# ######################################################################################################################
	# Connect Network
	# ======================================================================================================================
	net.connect_populations(parameter_set.connection_pars, progress=display)

	# ######################################################################################################################
	# Simulate
	# ======================================================================================================================
	if parameter_set.kernel_pars.transient_t:
		net.simulate(parameter_set.kernel_pars.transient_t)
		net.flush_records()

	net.simulate(parameter_set.kernel_pars.sim_time + parameter_set.kernel_pars.resolution)

	# ######################################################################################################################
	# Extract and store data
	# ======================================================================================================================
	analysis_interval = [parameter_set.kernel_pars.transient_t,
	                     parameter_set.kernel_pars.transient_t + parameter_set.kernel_pars.sim_time]
	net.extract_population_activity(t_start=analysis_interval[0], t_stop=analysis_interval[1])
	net.extract_network_activity()

	# ######################################################################################################################
	# Analyse / plot data
	# ======================================================================================================================
	parameter_set.analysis_pars.pop('label')
	start_analysis = time.time()
	results.update(characterize_population_activity(net, parameter_set, analysis_interval, epochs=None,
	                                                color_map='jet', plot=plot,
	                                                display=display, save=paths['figures'] + paths['label'],
	                                                color_subpop=True, analysis_pars=parameter_set.analysis_pars))
	print "\nElapsed time (state characterization): {0}".format(str(time.time() - start_analysis))

	for pops in net.population_names:
		if pops in results['analog_activity'].keys():
			if 'mean_I_ex' in results['analog_activity'][pops].keys():
				print pops

				# calculate EI ratios
				inh = np.array(results['analog_activity'][pops]['mean_I_in'])
				exc = np.array(results['analog_activity'][pops]['mean_I_ex'])
				ei_ratios = np.abs(np.abs(inh) - np.abs(exc))
				ei_ratios_corrected = np.abs(np.abs(inh - np.mean(inh)) - np.abs(exc - np.mean(exc)))
				print "EI amplitude difference: {0} +- {1}".format(str(np.mean(ei_ratios)), str(np.std(ei_ratios)))
				print "EI amplitude difference (amplitude corrected): {0} +- {1}".format(
					str(np.mean(ei_ratios_corrected)),
					str(np.std(ei_ratios_corrected)))
				results['analog_activity'][pops].update({'IE_ratio': np.mean(ei_ratios)})
				results['analog_activity'][pops].update({'IE_ratio_corrected': np.mean(ei_ratios_corrected)})

				# calculate distance from threshold
				recorded_ids = list(results['analog_activity'][pops]['recorded_neurons'])
				thresholds = np.array(nest.GetStatus(recorded_ids, 'V_th'))
				mean_v = results['analog_activity'][pops]['mean_V_m']
				results['analog_activity'][pops].update({'d_th': mean_v - thresholds})
	# effective tau
	results.update({'effective_tau': {}})
	for n_pop in net.populations:
		g_total = n_pop.analog_activity[n_pop.analog_activity_names.index('G_syn_tot')].time_slice(
			analysis_interval[0], analysis_interval[1])

		tau_eff = []
		for neuron_id in g_total.id_list():
			g_tot = g_total[neuron_id].raw_data()
			g_leak = nest.GetStatus([neuron_id])[0]['g_L']
			capacitance = nest.GetStatus([neuron_id])[0]['C_m']
			tau_eff.append(g_tot + g_leak / capacitance)
		results['effective_tau'].update({n_pop.name: tau_eff})

	# ######################################################################################################################
	# Save data
	# ======================================================================================================================
	if save:
		with open(paths['results'] + 'Results_' + parameter_set.label, 'w') as f:
			pickle.dump(results, f)
		parameter_set.save(paths['parameters'] + 'Parameters_' + parameter_set.label)
