# Supplementary material for: Leveraging heterogeneity for neural computation with fading memory in layer 2/3 cortical microcircuits
Source: PLoS Comput Biol. 2019 Apr 25;15(4):e1006781. doi: 10.1371/journal.pcbi.1006781 (PMC6504118; doi:10.1371/journal.pcbi.1006781)
Supplement: S1 File — (GZ) [file pcbi.1006781.s009.tar.gz › computations/measure_capacity_offline.py]

__author__ = 'duarte'
from modules.parameters import ParameterSet, ParameterSpace, extract_nestvalid_dict
from modules.input_architect import EncodingLayer, StimulusSet, InputSignalSet, InputNoise
from modules.net_architect import Network
from modules.io import set_storage_locations
from modules.signals import iterate_obj_list, empty
from modules.visualization import set_global_rcParams, plot_input_example, InputPlots
from modules.analysis import characterize_population_activity
import cPickle as pickle
import numpy as np
import matplotlib.pyplot as pl
import itertools
import time
import sys
sys.path.insert(0, "../")
from auxiliary_fcns import generate_connectivity, evaluate_capacity
import nest


def run(parameter_set, display=True, save=True):
	"""

	:return:
	"""
	if not isinstance(parameter_set, ParameterSet):
		if isinstance(parameter_set, basestring) or isinstance(parameter_set, dict):
			parameter_set = ParameterSet(parameter_set)
		else:
			raise TypeError("parameter_set must be ParameterSet, string with full path to parameter file or "
			                "dictionary")

	# ######################################################################################################################
	# Setup extra variables and parameters
	# ======================================================================================================================
	paths = set_storage_locations(parameter_set, save)
	print paths['label']

	np.random.seed(parameter_set.kernel_pars['np_seed'])
	results = dict()

	# ######################################################################################################################
	# Load input and state matrices
	# ======================================================================================================================
	print("\nLoading state matrix...")
	start = time.time()
	states = np.load(paths['activity'] + paths['label'] + '.npy')
	print("\nElapsed time: {0}".format(str(time.time() - start)))

	print("\nLoading inputs...")
	start = time.time()
	with open(paths['inputs'] + paths['label'] + '_input', 'r') as fp:
		input_noise = pickle.load(fp)
	print("\nElapsed time: {0}".format(str(time.time() - start)))
	input_scaled = input_noise.noise_signal.as_array()[0] / parameter_set.input_pars.noise.noise_pars['amplitude']

	if states.shape[1] > input_noise.noise_signal.as_array().shape[1]:
		states = states[:, :-1]

	# ######################################################################################################################
	# Evaluate capacity
	# ======================================================================================================================
	results.update({'capacity': evaluate_capacity(parameter_set.analysis_pars.capacity, input_scaled, states,
	                                              dt=parameter_set.decoding_pars.output_resolution, display=display,
	                                              save=paths['activity'] + paths['label'])})

	# ######################################################################################################################
	# Save data
	# ======================================================================================================================
	if save:
		with open(paths['results'] + 'Results_' + parameter_set.label, 'w') as f:
			pickle.dump(results, f)
