# Supplementary material for: Leveraging heterogeneity for neural computation with fading memory in layer 2/3 cortical microcircuits
Source: PLoS Comput Biol. 2019 Apr 25;15(4):e1006781. doi: 10.1371/journal.pcbi.1006781 (PMC6504118; doi:10.1371/journal.pcbi.1006781)
Supplement: S1 File — (GZ) [file pcbi.1006781.s009.tar.gz › read_data/plot_state_transitions.py]

__author__ = 'duarte'
from modules.parameters import ParameterSpace, copy_dict, clean_array
from modules.visualization import *
from modules.io import set_project_paths
from defaults.paths import paths
from modules.signals import empty
import matplotlib.pyplot as pl
import matplotlib.path as path
import matplotlib.patches as patches
import cPickle as pickle
import scipy.spatial as sp
import sys
sys.path.insert(0, '../')
from auxiliary_fcns import plot_distributions1, plot_histograms1, scatter_variability, SLR
from sklearn.linear_model import LinearRegression
from sklearn.metrics import mean_squared_error, r2_score
import scipy.stats as st

"""
neuron_RTF
- read and plot rate transfer functions
"""

# data parameters
project = 'heterogeneity_final'

# set defaults and paths
set_project_paths(project)
set_global_rcParams(paths['local']['matplotlib_rc'])

data_types = ['HOM', 'HET1', 'HET2', 'HET3', 'HET']
neuron_types = ['E', 'I1', 'I2']

data_path = '/media/neuro/Data/Heterogeneity_NEW/state_transitions/'
data_label = 'state_transition_fixed_rate_{0}'.format(data_types[0])
results_path = data_path + data_label + '/Results/'

# re-create ParameterSpace
pars_file = data_path + data_label + '_ParameterSpace.py'
pars = ParameterSpace(pars_file)

# print the full nested structure of the results dictionaries
pars.print_stored_keys(results_path)

# ######################################################################################################################
complete_results = {k: {} for k in data_types}
for idx_data, data_type in enumerate(data_types):
	data_label = 'state_transition_fixed_rate_{0}'.format(data_type)
	results_path = data_path + data_label + '/Results/'
	pars_file = data_path + data_label + '_ParameterSpace.py'
	pars = ParameterSpace(pars_file)

	complete_results[data_type] = pars.harvest(results_path)[1]

# ############
# plots 1 - EI balance
fig1 = pl.figure(figsize=(10, 8)) # delta
ax11 = fig1.add_subplot(111)
delta_g = []
for idx_data, data_type in enumerate(data_types):
	quiet = complete_results[data_type]['quiet']['effective_g']['E']
	active = complete_results[data_type]['active']['effective_g']['E']
	delta = np.array(active) - np.array(quiet)
	delta_g.append((np.mean(delta), np.std(delta)))

ax11.errorbar([x for x in range(len(data_types))], [x[0] for x in delta_g], marker='o', yerr=[x[1] for x in
        delta_g], mfc='k', mec='k', ms=4, linestyle='none', ecolor='k', )
ax11.bar([x for x in range(len(data_types))], [x[0] for x in delta_g], width=0.2, align='center',
        color='b', alpha=0.5)
ax11.set_xticks(range(len(data_types)))
ax11.set_xticklabels(data_types)


# ################
# plots 2 - effective gamma
fig2 = pl.figure(figsize=(20, 2)) # quiet (@ fixed input rate = 10Hz)
ax21 = fig2.add_subplot(151)
ax22 = fig2.add_subplot(152)
ax23 = fig2.add_subplot(153)
ax24 = fig2.add_subplot(154)
ax25 = fig2.add_subplot(155)

neuron_types = ['E', 'I1', 'I2']

axes = [ax21, ax22, ax23, ax24, ax25]
quiet_ei = []
for idx_data, data_type in enumerate(data_types):
	quiet_ei = []
	for neuron_idx, neuron in enumerate(neuron_types):
		quiet = np.array(complete_results[data_type]['quiet']['effective_g'][neuron])
		quiet_ei.append(quiet)

		data = quiet

		ax = axes[idx_data]
	ax.errorbar([x for x in range(len(neuron_types))], [np.mean(x) for x in quiet_ei], marker='o',
	              yerr=[np.std(x) for x in quiet_ei], mfc='k', mec='k', ms=4, linestyle='none', ecolor='k', )
	ax.bar([x for x in range(len(neuron_types))], [np.mean(x) for x in quiet_ei], width=0.3, align='center',
	         color=colors, alpha=0.9)

	ax.set_ylim([0.6, 1.])
	ax.set_xticks(range(len(neuron_types)))
	ax.set_xticklabels([r'$\mathrm{E}$', r'$\mathrm{I_{1}}$', r'$\mathrm{I_{2}}$'])
	ax.set_ylabel(r'$\gamma_{\mathrm{eff}}$')
pl.show()


# ############
# plot 2 - tau_int
fig2 = pl.figure(figsize=(8, 10))
ax21 = fig2.add_subplot(111)
tau_int_quiet = []
tau_int_active = []
positions = np.arange(len(data_types))
delta_t = [13.26362053056087, 9.08228947556595, 3.9170991706220404, 19.98999999999999, 11.75925448760897]
colors = ['grey', 'navy', 'teal', 'indigo', 'crimson']

newax = ax21.twinx()
# fig2.subplots_adjust(bottom=0.10)
newax.set_frame_on(True)
newax.patch.set_visible(False)
# newax.xaxis.set_ticks_position('left')
# newax.xaxis.set_label_position('left')
# newax.spines['left'].set_position(('outward', 40))

pos = []
label = []
for x in np.arange(len(data_types)):
	pos.append(x-0.2)
	pos.append(x+0.2)
	label.append(r'$\mathrm{Q}$')
	label.append(r'$\mathrm{A}$')

newax.set_yticks(pos)
newax.set_yticklabels(label)


for idx_data, data_type in enumerate(data_types):
	quiet = np.array(complete_results[data_type]['quiet']['tau_int_ACC']['E'])
	active = np.array(complete_results[data_type]['active']['tau_int_ACC']['E'])

	print data_type, np.mean(quiet)
	tau_int_quiet.append(quiet) #[quiet>0.1])
	tau_int_active.append(active[active>0.1])

	ax21.plot(quiet, positions[::-1][idx_data] - 0.2 + np.random.uniform(low=-0.1, high=0.1, size=len(quiet)), '.',
	          ms=1, alpha=0.1, c=colors[idx_data])
	ax21.plot(active[active>0.1], positions[::-1][idx_data] + 0.2 + np.random.uniform(low=-0.1, high=0.1,
	                                                                                  size=len(active[active>0.1])),
	          '.',
	          ms=1, alpha=0.1, c=colors[idx_data])

ax21.boxplot(tau_int_quiet[::-1], notch=1, positions=[x-0.2 for x in positions], vert=0, sym='', widths=0.2)
ax21.boxplot(tau_int_active[::-1], notch=1, positions=[x+0.2 for x in positions], vert=0, sym='', widths=0.2)
ax21.plot(delta_t[::-1], positions+0.1, '*r', ms=10, lw=0)
ax21.set_yticks(range(len(data_types)))
ax21.set_yticklabels(data_types[::-1])
ax21.set_xlabel(r'$\tau_{\mathrm{int}}$')
ax21.set_ylim([-0.5, 4.5])
ax21.set_xlim([0., 400.])
newax.set_ylim(ax21.get_ylim())
pl.show()

# #############
# plot 3 - tau_eff
taus_E = []
taus_I1 = []
taus_I2 = []
for idx_data, data_type in enumerate(data_types):
	for idx_neuron, neuron in enumerate(neuron_types):
		quiet = np.array([np.mean(x[5000:]) for x in complete_results[data_type]['quiet']['effective_tau'][neuron]])
		locals()['taus_{0}'.format(neuron)].append(quiet)

colors = [(0., 0., 1.), (1., 0., 0.), (231. / 255., 101. / 255., 0.)]
fig = pl.figure(figsize=(8, 8))
ax1 = fig.add_subplot(111)
x_positions = np.arange(len(data_types))
# ax1.plot(x_positions-0.2, taus_E, marker='s', markersize=4, lw=0, c=colors[0])
# ax1.plot(x_positions, taus_I1, marker='s', markersize=4, lw=0, c=colors[1])
# ax1.plot(x_positions+0.2, taus_I1, marker='s', markersize=4, lw=0, c=colors[2])

ax1.errorbar(x_positions-0.2, [np.mean(x) for x in taus_E], marker='s', yerr=[np.std(x) for x in taus_E], mfc=colors[
	0], mec='k', ms=8, linestyle='none', ecolor='k',)
ax1.bar([x - 0.2 for x in range(len(data_types))], [np.mean(x) for x in taus_E], width=0.2, align='center',
        color=colors[0], alpha=0.5)
ax1.errorbar(x_positions, [np.mean(x) for x in taus_I1], marker='s', yerr=[np.std(x) for x in taus_I1], mfc=colors[
	1], mec='k', ms=8, linestyle='none', ecolor='k',)
ax1.bar([x for x in range(len(data_types))], [np.mean(x) for x in taus_I1], width=0.2, align='center',
        color=colors[1], alpha=0.5)
ax1.errorbar(x_positions+0.2, [np.mean(x) for x in taus_I2], marker='s', yerr=[np.std(x) for x in taus_I2], mfc=colors[
	2], mec='k', ms=8, linestyle='none', ecolor='k',)
ax1.bar([x + 0.2 for x in range(len(data_types))], [np.mean(x) for x in taus_I2], width=0.2, align='center',
        color=colors[2], alpha=0.5)
ax1.plot(x_positions, np.ones_like(x_positions)*(116.52 / 4.64), '--', lw=2, c=colors[0], alpha=0.6)
ax1.plot(x_positions, np.ones_like(x_positions)*(104.52 / 9.75), '--', lw=2, c=colors[1], alpha=0.6)
ax1.plot(x_positions, np.ones_like(x_positions)*(102.87 / 4.61), '--', lw=2, c=colors[2], alpha=0.6)
ax1.set_xticks(np.arange(len(data_types)))
ax1.set_xticklabels([r'$\mathrm{' + x + '}$' for x in data_types])
ax1.set_ylabel(r'$\tau_{\mathrm{eff}}$')
pl.show()

# ################
# plot 4 - vm variability, complete
fig = pl.figure()

colors = [(0., 0., 1.), (1., 0., 0.), (231. / 255., 101. / 255., 0.)]
markers = ['o', 's', 'D', 'v', '^']
bars_quietE = []
bars_quietI1 = []
bars_quietI2 = []
bars_activeE = []
bars_activeI1 = []
bars_activeI2 = []

all_axes = [[] for _ in data_types]
for idx_data, data_type in enumerate(data_types):
	for idx_neuron, neuron in enumerate(neuron_types):
		ax1 = pl.subplot2grid((7, 5), (0, idx_data), rowspan=2, colspan=1)
		ax1.set_title(data_type)
		ax2 = pl.subplot2grid((7, 5), (2, idx_data), rowspan=1, colspan=1)
		ax3 = pl.subplot2grid((7, 5), (4, idx_data), rowspan=2, colspan=1)
		ax4 = pl.subplot2grid((7, 5), (6, idx_data), rowspan=1, colspan=1)
		all_axes[idx_data] = [ax1, ax2, ax3, ax4]


for idx_data, data_type in enumerate(data_types):
	for idx_neuron, neuron in enumerate(neuron_types):
		quiet_means = np.array([np.mean(x) for x in complete_results[data_type]['quiet']['means_v'][neuron]])
		active_means = np.array([np.mean(x) for x in complete_results[data_type]['active']['means_v'][neuron]])
		quiet_vars = np.array([np.mean(x) for x in complete_results[data_type]['quiet']['vars_v'][neuron]])
		active_vars = np.array([np.mean(x) for x in complete_results[data_type]['active']['vars_v'][neuron]])
		quiet_cv = np.array([np.mean(x) for x in complete_results[data_type]['quiet']['cvs_v'][neuron]])
		active_cv = np.array([np.mean(x) for x in complete_results[data_type]['active']['cvs_v'][neuron]])

		# ax = axes_var[]
		ax1, ax2, ax3, ax4 = all_axes[idx_data]

		if neuron == 'E':
			ax1.plot(quiet_means, quiet_vars, '.', c=colors[idx_neuron], alpha=0.6)
		n, bins = plot_histogram(quiet_cv, 100, ax=ax2, color=colors[idx_neuron], **{'histtype': 'stepfilled',
		                                                                         'alpha': 0.6})
		approximate_pdf_isi = st.kde.gaussian_kde(quiet_cv)
		x = np.linspace(np.min(quiet_cv), np.max(quiet_cv), 100)
		y = approximate_pdf_isi(x)
		y /= np.sum(y)
		ax2.plot(x, y, color=colors[idx_neuron], lw=2)

		if neuron == 'E':
			ax3.plot(active_means, active_vars, '.', c=colors[idx_neuron], alpha=0.6)
		n, bins = plot_histogram(active_cv, 100, ax=ax4, color=colors[idx_neuron], **{'histtype': 'stepfilled',
		                                                                             'alpha': 0.6})
		approximate_pdf_isi = st.kde.gaussian_kde(active_cv)
		x = np.linspace(np.min(active_cv), np.max(active_cv), 100)
		y = approximate_pdf_isi(x)
		y /= np.sum(y)
		ax4.plot(x, y, color=colors[idx_neuron], lw=2)

pl.show()


def linear_regression(x, y, ax, color):
	xp = np.linspace(x.min(), x.max(), 1000)
	slr = SLR()
	slr.fit(x, y)
	ci = slr.get_ci(0.95)
	print("95% Confidence interval on slope: " + str(ci[0, :]))
	print("95% Confidence interval on intercept: " + str(ci[1, :]))
	# Plot prediction. 95% confidence interval
	yp, [yp_low, yp_high] = slr.predict(xp, ci=0.95)
	yp2 = slr.predict(x)

	ax.plot(xp, yp, lw=2, c=color)
	ax.fill_between(xp, yp_low, yp_high, alpha=0.5, **{'color': color})

	return yp2


fig3 = pl.figure()
ax31 = fig3.add_subplot(311)
ax31.set_ylabel(r'$\langle\mathrm{V_{m}}\rangle$')
ax31.set_xticklabels([])
ax32 = fig3.add_subplot(312)
ax32.set_ylabel(r'$\mathrm{\sigma^{2}(V_{m})}$')
ax32.set_xticklabels([])
ax33 = fig3.add_subplot(313)
ax33.set_ylabel(r'$\mathrm{r^{2}}$')
ax33.set_xticks(np.arange(len(data_types)))
ax33.set_xticklabels([r'$\mathrm{' + x + '}$' for x in data_types])
newax = ax33.twiny()
fig3.subplots_adjust(bottom=0.10)
newax.set_frame_on(True)
newax.patch.set_visible(False)
newax.xaxis.set_ticks_position('bottom')
newax.xaxis.set_label_position('bottom')
newax.spines['bottom'].set_position(('outward', 40))

positions = []
label = []
for x in np.arange(len(data_types)):
	positions.append(x-0.3)
	positions.append(x+0.3)
	label.append(r'$\mathrm{Q}$')
	label.append(r'$\mathrm{A}$')

newax.set_xticks(positions)
newax.set_xticklabels(label)


coeff_determination = []
for idx_data, data_type in enumerate(data_types):
	for idx_neuron, neuron in enumerate(neuron_types):
		quiet_means = np.array([np.mean(x) for x in complete_results[data_type]['quiet']['means_v'][neuron]])
		active_means = np.array([np.mean(x) for x in complete_results[data_type]['active']['means_v'][neuron]])
		quiet_vars = np.array([np.mean(x) for x in complete_results[data_type]['quiet']['vars_v'][neuron]])
		active_vars = np.array([np.mean(x) for x in complete_results[data_type]['active']['vars_v'][neuron]])
		quiet_cv = np.array([np.mean(x) for x in complete_results[data_type]['quiet']['cvs_v'][neuron]])
		active_cv = np.array([np.mean(x) for x in complete_results[data_type]['active']['cvs_v'][neuron]])

		fig2 = pl.figure(figsize=(7, 3))
		fig2.suptitle(data_type)
		ax1 = fig2.add_subplot(121)
		ax2 = fig2.add_subplot(122)
		ax1.plot(quiet_means, quiet_vars, '.', ms=2, c='k', alpha=0.3)
		ax2.plot(active_means, active_vars, '.', ms=2, c='k', alpha=0.3)
		yp_quiet = linear_regression(quiet_means, quiet_vars, ax1, colors[idx_neuron])
		yp_active = linear_regression(active_means, active_vars, ax2, colors[idx_neuron])
		ax1.set_xlabel(r'$\langle\mathrm{V_{m}}\rangle$')
		ax1.set_ylabel(r'$\mathrm{var(V_{m})}$')

		pl.show()

		# for ii, mean in enumerate(quiet_means):
		# 	ax31.plot([idx_data-0.3, idx_data+0.3], [mean, active_means[ii]], lw=0.2, c=colors[idx_neuron],
		# 	          alpha=0.1)
		ax31.errorbar([idx_data-0.3, idx_data+0.3], [np.mean(quiet_means), np.mean(active_means)],
		              marker='s', yerr=[np.std(quiet_means), np.std(active_means)], mfc=colors[
			idx_neuron], mec='k', ms=5, linestyle='none', lw=2, ecolor='k',)
		ax31.plot([idx_data - 0.3, idx_data + 0.3], [np.mean(quiet_means), np.mean(active_means)], lw=2,
		          c=colors[idx_neuron],
			          alpha=1)

		for ii, mean in enumerate(quiet_vars):
			ax32.plot([idx_data-0.3, idx_data+0.3], [mean, active_vars[ii]], lw=0.2, c=colors[idx_neuron],
			          alpha=0.1)
		ax32.errorbar([idx_data-0.3, idx_data+0.3], [np.mean(quiet_vars), np.mean(active_vars)],
		              marker='s', yerr=[np.std(quiet_vars), np.std(active_vars)], mfc=colors[
			idx_neuron], mec='k', ms=5, linestyle='none', lw=2, ecolor='k',)


		ax33.plot([idx_data-0.3, idx_data+0.3], [r2_score(quiet_vars, yp_quiet), r2_score(active_vars,
		        yp_active)], marker='s', ms=5, lw=2, c=colors[idx_neuron])

newax.set_xlim(ax33.get_xlim())
pl.show()

# #####################
# plot 5 - spike stats
# load active_state data
data_path = '/media/neuro/Data/Heterogeneity_NEW/state_transitions/'
data_label = 'active_state_{0}'.format(data_types[0])
results_path = data_path + data_label + '/Results/'

# re-create ParameterSpace
pars_file = data_path + data_label + '_ParameterSpace.py'
pars = ParameterSpace(pars_file)

# print the full nested structure of the results dictionaries
pars.print_stored_keys(results_path)

complete_results = {}
for idx_data, data_type in enumerate(data_types):
	data_label = 'active_state_{0}'.format(data_type)
	results_path = data_path + data_label + '/Results/'
	pars_file = data_path + data_label + '_ParameterSpace.py'
	pars = ParameterSpace(pars_file)

	complete_results.update({data_type: pars.harvest(results_path)})

with open(data_path + data_label + '_PROCESSED', 'w') as fp:
	pickle.dump(complete_results, fp)

colors = ['grey', 'navy', 'teal', 'indigo', 'crimson']
n_colors = [(0., 0., 1.), (1., 0., 0.), (231. / 255., 101. / 255., 0.)]

# complete results
def plot_hist(data, color, ax):
	n, bins = plot_histogram(data[data>0.], 100, ax=ax, color=color, **{'histtype':
		                         'stepfilled', 'alpha': 0.6})
	approximate_pdf_isi = st.kde.gaussian_kde(data[data>0.])
	x = np.linspace(np.min(data[data>0.]), np.max(data[data>0.]), 100)
	y = approximate_pdf_isi(x)
	y /= np.sum(y)
	ax.plot(x, y, color=color, lw=2)


# def plot_polar(data, data_labels, color):
# 	fig2 = pl.figure(figsize=(8, 8))
# 	ax21 = fig2.add_subplot(111, polar=True)
# 	ax21.grid(True)
#
# 	values = [np.mean(x) for x in data]
# 	std = [np.std(x) for x in data]
# 	stds2 = values + std
#
# 	# Set ticks to the number of properties (in radians)
# 	t = np.arange(0, 2 * np.pi, 2 * np.pi / len(data_labels))
# 	ax21.set_xticks(t, [])
# 	ax21.set_yticks(np.linspace(0, 3000, 7))
#
# 	# Draw polygon representing values
# 	points = [(x, y) for x, y in zip(t, values)]
# 	points.append(points[0])
# 	points = np.array(points)
# 	codes = [path.Path.MOVETO, ] + \
# 	        [path.Path.LINETO, ] * (len(values) - 1) + \
# 	        [path.Path.CLOSEPOLY]
# 	_path = path.Path(points, codes)
# 	_patch = patches.PathPatch(_path, fill=True, color=color, linewidth=0, alpha=.5)
# 	ax21.add_patch(_patch)
# 	_patch = patches.PathPatch(_path, fill=False, linewidth=2)
# 	ax21.add_patch(_patch)
#
# 	# Draw polygon representing values
# 	# points2 = [(x,y) for x,y in zip(t, stds2)]
# 	# points2.append(points2[0])
# 	# points2 = np.array(points2)
# 	# codes = [path.Path.MOVETO,] + \
# 	#         [path.Path.LINETO,]*(len(stds2) -1) + \
# 	#         [ path.Path.CLOSEPOLY ]
# 	# _path = path.Path(points2, codes)
# 	# _patch = patches.PathPatch(_path, fill=False, linewidth=2, linestyle='--')
# 	# ax21.add_patch(_patch)
#
# 	# Draw circles at value points
# 	ax21.scatter(points[:, 0], points[:, 1], linewidth=2,
# 	             s=20, color='white', edgecolor='black', zorder=10)
# 	# Set axes limits
# 	ax21.set_ylim(0, 3000)
# 	ax21.set_xticklabels(data_labels)
# 	ax21.set_theta_zero_location("N")
# 	ax21.set_theta_direction(-1)  # 1 anti-clockwise; -1 clockwise
# 	ax21.set_rlabel_position(0)
#
# 	pl.show()

fig = pl.figure(figsize=(14, 8))
ax1 = fig.add_subplot(321)
ax2 = fig.add_subplot(322)
ax3 = fig.add_subplot(323)
ax4 = fig.add_subplot(324)
ax5 = fig.add_subplot(325)
ax1.set_xlabel(r'$\nu$')
ax1.set_ylabel(r'Density')
ax1.set_xlim([0., 20.])
ax1.set_ylim([0., 0.15])
ax2.set_xlabel(r'$\mathrm{LV_{ISI}}$')
ax2.set_xlim([0., 2.])
ax2.set_ylim([0., 0.1])
ax3.set_xlabel(r'$\mathrm{CC}$')
ax3.set_xlim([0., 0.1])
ax3.set_ylim([0., 0.2])
ax4.set_xlabel(r'$\mathrm{ISI_{5\%}}$')
ax4.set_xlim([0, 100.])
ax5.set_xlabel(r'$\mathrm{H_{ISI}}$')
ax5.set_xlim([1., 6.])
data_labels = [r'$\nu \mathrm{[sps]}$', r'$\mathrm{LV_{ISI}}$', r'$\mathrm{CC}$',
               r'$\mathrm{ISI_{5\%} [s]}$', r'$\mathrm{H_{ISI} [bits]}$']

# fig1 = pl.figure(figsize=(14, 5))
# ax11 = fig.add_subplot(151)
# ax12 = fig.add_subplot(152)
# ax13 = fig.add_subplot(153)
# ax14 = fig.add_subplot(154)
# ax15 = fig.add_subplot(155)
# axes = [ax11, ax12, ax13, ax14, ax15]

rngs = {'E': [(0.000001, 25.), (0.000001, 1.2), (0.000001, 0.03), (0.000001, 10.), (0.0000001, 8.)],
        'I1': [(0.000001, 25.), (0.000001, 1.2), (0.000001, 0.03), (0.000001, 10.), (0.0000001, 8.)],
        'I2': [(0.000001, 25.), (0.000001, 1.2), (0.000001, 0.03), (0.000001, 10.), (0.0000001, 8.)]}

for idx_data, data_type in enumerate(data_types):
	for idx_neuron, neuron in enumerate(neuron_types):
		spike_lists = complete_results[data_type][1][0]['spiking_activity']['spike_lists']
		rates = complete_results[data_type][1][0]['spiking_activity'][neuron]['mean_rates']
		corrected = complete_results[data_type][1][0]['spiking_activity'][neuron]['corrected_rates']

		counts = complete_results[data_type][1][0]['spiking_activity']['EI_counts']
		lvs = complete_results[data_type][1][0]['spiking_activity'][neuron]['lvs']
		ccs = np.abs(complete_results[data_type][1][0]['spiking_activity'][neuron]['ccs_pearson'])
		isi_5p = complete_results[data_type][1][0]['spiking_activity'][neuron]['isi_5p'] / 1000.
		ents = complete_results[data_type][1][0]['spiking_activity'][neuron]['ents']

		n_spk = (rates[rates>0.] / corrected[corrected>0.]) * 100.

		if neuron == 'E':
			plot_hist(rates, colors[idx_data], ax1)
			plot_hist(lvs, colors[idx_data], ax2)
			plot_hist(ccs, colors[idx_data], ax3)
			plot_hist(isi_5p, colors[idx_data], ax4)
			plot_hist(ents, colors[idx_data], ax5)


		if data_type == 'HOM' or data_type == 'HET':
			fig0 = pl.figure()
			fig0.suptitle(data_type)
			ax01 = fig0.add_subplot(111)
			pretty_raster(spike_lists[idx_neuron], [1000., 6000.], n_total_neurons=50, ax=ax01, color=n_colors[
				idx_neuron])

		data = [rates, lvs, ccs, isi_5p, ents]
		ranges = rngs[neuron]
		d = [np.mean(x) for x in data]
		print [(x.min(), x.max()) for x in data]
		fig1 = pl.figure(figsize=(4, 4))
		fig1.suptitle(data_type)
		radar = ComplexRadar(fig1, data_labels, ranges, n_ordinate_levels=5)
		radar.plot(d, color=n_colors[idx_neuron], lw=2)
		radar.fill(d, alpha=0.1, color=n_colors[idx_neuron])
pl.show()


fig = pl.figure(figsize=(16, 8))
ax1 = fig.add_subplot(311)
ax1.set_xticklabels([])
ax1.set_ylabel(r'$\nu$')
# ax2 = fig.add_subplot(312)

ax2 = ax1.twinx()
ax2.set_xticklabels([])
ax2.set_ylabel(r'Active neurons $[\%]$')

ax3 = fig.add_subplot(312)
ax3.set_ylabel(r'$\mathrm{LV_{ISI}}$')
ax3.set_xticklabels([])

ax4 = ax3.twinx()
ax4.set_ylabel(r'$\mathrm{CC}$')
ax4.set_xticklabels([])

ax5 = fig.add_subplot(313)

ax5.set_xticks(np.arange(len(data_types)))
ax5.set_xticklabels([r'$\mathrm{' + x + '}$' for x in data_types])
ax5.set_ylabel(r'$\mathrm{c_{I} - c_{E}}$')

mean_rates = []
n_total_spks = []
active = []
lv_isis = []
ccs_pearson = []

for idx_data, data_type in enumerate(data_types):
	rates = complete_results[data_type]['active']['spiking_activity']['E']['mean_rates']
	corrected = complete_results[data_type]['active']['spiking_activity']['E']['corrected_rates']
	n_spk = (rates[0] / corrected[0]) * 100.

	counts = complete_results[data_type]['active']['spiking_activity']['EI_counts']
	lvs = complete_results[data_type]['active']['spiking_activity']['E']['lvs']
	print data_type, corrected, n_spk, counts, lvs

	mean_rates.append(corrected)
	n_total_spks.append(counts[1]-counts[0])
	active.append(n_spk)
	lv_isis.append(lvs)
	try:
		ccs = complete_results[data_type]['active']['spiking_activity']['E']['ccs_pearson']
		print ccs
	except:
		ccs = (np.nan, np.nan)
	ccs_pearson.append(ccs)

ax1.errorbar([x - 0.1 for x in range(len(data_types))], [x[0] for x in mean_rates], marker='o', yerr=[x[1] for x in
        mean_rates], mfc='k', mec='k', ms=4, linestyle='none', ecolor='k',)
ax1.bar([x - 0.1 for x in range(len(data_types))], [x[0] for x in mean_rates], width=0.1, align='center',
        color='k', alpha=0.9)

ax2.errorbar([x + 0.1 for x in range(len(data_types))], active, marker='o', mfc='k', mec='k', ms=4, linestyle='none')
ax2.bar([x + 0.1 for x in range(len(data_types))], active, width=0.1, align='center', color='k', alpha=0.9)

ax3.errorbar([x - 0.1 for x in range(len(data_types))], [x[0] for x in lv_isis], marker='o', yerr=[x[1] for x in
        lv_isis], mfc='k', mec='k', ms=4, linestyle='none', ecolor='k',)
ax3.bar([x - 0.1 for x in range(len(data_types))], [x[0] for x in lv_isis], width=0.1, align='center',
        color='k', alpha=0.9)

ax4.errorbar([x + 0.1 for x in range(len(data_types))], [x[0] for x in ccs_pearson], marker='o', yerr=[x[1] for x in
        ccs_pearson], mfc='k', mec='k', ms=4, linestyle='none', ecolor='k',)
ax4.bar([x + 0.1 for x in range(len(data_types))], [x[0] for x in ccs_pearson], width=0.1, align='center',
        color='k', alpha=0.9)

ax5.errorbar([x + 0. for x in range(len(data_types))], n_total_spks, marker='o', mfc='k', mec='k', ms=4, linestyle='none')
ax5.bar([x + 0. for x in range(len(data_types))], n_total_spks, width=0.1, align='center', color='k', alpha=0.9)

pl.show()


####
# plot 6 - effective dimensionality
# gather from multi-trial dataset
data_path = '/media/neuro/Data/Heterogeneity_NEW/state_transitions/'
data_label = 'state_transition_multi_{0}'.format(data_types[0])
results_path = data_path + data_label + '/Results/'

# re-create ParameterSpace
pars_file = data_path + data_label + '_ParameterSpace.py'
pars = ParameterSpace(pars_file)

# print the full nested structure of the results dictionaries
pars.print_stored_keys(results_path)

deltas_E = []
deltas_I1 = []
deltas_I2 = []
for idx_data, data_type in enumerate(data_types):
	data_label = 'state_transition_multi_{0}'.format(data_type)
	results_path = data_path + data_label + '/Results/'
	pars_file = data_path + data_label + '_ParameterSpace.py'
	pars = ParameterSpace(pars_file)

	for idx_neuron, neuron in enumerate(neuron_types):
		eff_dim_quiet = pars.harvest(results_path, key_set='quiet/dimensionality/{0}'.format(neuron))[1][2:]
		eff_dim_active = pars.harvest(results_path, key_set='active/dimensionality/{0}'.format(neuron))[1][2:]

		delta = [((x - y) / y) for x, y in zip(eff_dim_active, eff_dim_quiet)]

		print eff_dim_quiet, eff_dim_active
		print delta

		# delta = ((eff_dim_active - eff_dim_quiet) / eff_dim_active) * 100.

		if neuron == 'E':
			deltas_E.append(delta)
		elif neuron == 'I1':
			deltas_I1.append(delta)
		elif neuron == 'I2':
			deltas_I2.append(delta)

fig = pl.figure(figsize=(12, 8))
ax = fig.add_subplot(111)

xerr = np.array([st.sem(x) for x in deltas_E[::-1]])
pos_xerr = np.vstack((np.zeros(len(xerr)), xerr))
ax.barh([x - 0.2 for x in range(len(data_types))], [np.mean(x) for x in deltas_E[::-1]],
        xerr=pos_xerr, height=0.2, align='center', color=colors[0], capsize=5)
xerr = np.array([st.sem(x) for x in deltas_I1[::-1]])
pos_xerr = np.vstack((np.zeros(len(xerr)), xerr))
ax.barh([x + 0.0 for x in range(len(data_types))], [np.mean(x) for x in deltas_I1[::-1]],
        xerr=pos_xerr, height=0.2, align='center', color=colors[1], capsize=5)
xerr = np.array([st.sem(x) for x in deltas_I2[::-1]])
pos_xerr = np.vstack((np.zeros(len(xerr)), xerr))
ax.barh([x + 0.2 for x in range(len(data_types))], [np.mean(x) for x in deltas_I2[::-1]],
        xerr=pos_xerr, height=0.2, align='center', color=colors[2], capsize=5)

# ax.bar([x - 0.2 for x in range(len(data_types))], deltas_E, width=0.2, align='center', color=colors[0], alpha=0.8)
# ax.bar([x + 0.0 for x in range(len(data_types))], deltas_I1, width=0.2, align='center', color=colors[1], alpha=0.8)
# ax.bar([x + 0.2 for x in range(len(data_types))], deltas_I2, width=0.2, align='center', color=colors[2], alpha=0.8)

ax.set_yticks(np.arange(len(data_types)))
ax.set_yticklabels([r'$\mathrm{' + x + '}$' for x in data_types[::-1]])
ax.set_xlabel(r'$\Delta \lambda_{\mathrm{eff}} \mathrm{(Q \rightarrow A)}$')
pl.show()


''''
# #######################################################################################################################
# Extract and store all relevant data
results_of_interest = ['effective_g', 'tau_int_ACC', 'effective_tau', 'means_v', 'vars_v', 'cvs_v', 'dimensionality']
states = ['quiet', 'active']
results = {k: {} for k in data_types}
for idx_data, data_type in enumerate(data_types):
	data_label = 'state_transition_{0}'.format(data_type)
	results_path = data_path + data_label + '/Results/'
	pars_file = data_path + data_label + '_ParameterSpace.py'
	pars = ParameterSpace(pars_file)

	results[data_type].update({k: {} for k in neuron_types})
	for idx_neuron, neuron_type in enumerate(neuron_types):
		results[data_type][neuron_type].update({k: {} for k in results_of_interest})
		for result in results_of_interest:
			results[data_type][neuron_type][result].update({k: [] for k in states})
			for state in states:
				results[data_type][neuron_type][result][state] = pars.harvest(results_path,
				                    key_set='{0}/{1}/{2}'.format(state, result, neuron_type))[1]

# spiking activity
results_of_interest = ['mean_rates', 'corrected_rates', 'lvs', 'ccs_pearson', 'ffs', 'cvs', 'spike_list']
for idx_data, data_type in enumerate(data_types):
	data_label = 'state_transition_{0}'.format(data_type)
	results_path = data_path + data_label + '/Results/'
	pars_file = data_path + data_label + '_ParameterSpace.py'
	pars = ParameterSpace(pars_file)

	for idx_neuron, neuron_type in enumerate(neuron_types):
		results[data_type][neuron_type].update({k: {} for k in results_of_interest})
		for result in results_of_interest:
			results[data_type][neuron_type][result].update({k: [] for k in states})
			for state in states:
				if result == 'spike_list':
					results[data_type][neuron_type][result][state] = pars.harvest(results_path,
					                        key_set='{0}/metadata/{1}'.format(state, result))[1]
				else:
					results[data_type][neuron_type][result][state] = pars.harvest(results_path,
					                    key_set='{0}/spiking_activity/{1}/{2}'.format(state, neuron_type, result))[1]

# analog activity
results_of_interest = ['mean_I_ex', 'mean_V_m']


with open(data_path + data_label + '_Processed', 'w') as fp:
	pickle.dump(results, fp)

######################################################################################################################
# generic plot (inspection)
colors = [(0., 0., 1.), (1., 0., 0.), (231. / 255., 101. / 255., 0.)]
bar_positions = [[0., 0.3], [0.75, 1.05], [1.5, 1.8]]

# variable = 'effective_g'
means = []
stds = []

for idx_result, variable in enumerate(results_of_interest):
	for idx_data, data_type in enumerate(data_types):
		fig1 = pl.figure(figsize=(8, 8))
		fig1.suptitle(data_type)
		ax11 = fig1.add_subplot(111)
		for idx_neuron, neuron in enumerate(neuron_types):
			quiet = results[data_type][neuron][variable]['quiet']
			active = results[data_type][neuron][variable]['active']

			if variable == 'effective_tau':
				quiet = [np.mean(x) for x in quiet]
				active = [np.mean(x) for x in active]

			qt_patch = ax11.boxplot([quiet, active], notch=1, positions=bar_positions[idx_neuron], vert=1, sym='',
			                        patch_artist=True)
			for patch in qt_patch['boxes']:
				patch.set_facecolor(colors[idx_neuron])
			ax11.plot(np.random.uniform(bar_positions[idx_neuron][0]-0.1, bar_positions[idx_neuron][0]+0.1,
			                            size=len(quiet)), quiet, '.', ms=4, c=colors[idx_neuron], alpha=0.4)
			ax11.plot(np.random.uniform(bar_positions[idx_neuron][1] - 0.1, bar_positions[idx_neuron][1] + 0.1,
			                            size=len(active)), active, '.', ms=4, c=colors[idx_neuron], alpha=0.4)
			ax11.plot(bar_positions[idx_neuron], [np.mean(quiet), np.mean(active)], 'o-', c=colors[idx_neuron])
		ax11.set_xticks(list(itertools.chain(*bar_positions)))
		ax11.set_xticklabels([])
		ax11.set_ylabel(variable) #r'$\gamma_{\mathrm{eff}}$')
		# ax11.set_yscale("log")
		ax11.set_xlim([-0.2, 2.])
	pl.show()


variable = 'effective_g'
state = 'quiet'
data_plot = {}
for k in neuron_types:
	data_plot.update({k: [results[x][k][variable][state] for x in data_types]})
positions = {'E': 0.8, 'I1': 1., 'I2': 1.2}
plot_properties = {'ylabel': r'$\gamma_{\mathrm{eff}}$', 'xlabel': r'',
                   'xticklabels': [r'$\mathrm{' + x + '}$' for x in data_types],
                   'xlim': [0.2, 5.8]}
plot_distributions1(data_plot, positions, colors, **plot_properties)
pl.show()

for idx_neuron, neuron in enumerate(neuron_types):
	g_eff_quiet = pars.harvest(results_path, key_set='quiet/effective_g/{0}'.format(neuron))[1]
	g_eff_active = pars.harvest(results_path, key_set='active/effective_g/{0}'.format(neuron))[1]

########################################################################################################################
# vm variability
fig2 = pl.figure()
fig2.suptitle(data_types[0])
for idx_neuron, neuron in enumerate(neuron_types):
	ax21 = fig2.add_subplot(2, 3, idx_neuron+1)
	ax21.set_title(neuron)
	ax22 = fig2.add_subplot(2, 3, idx_neuron+4)

	vm_means_quiet = pars.harvest(results_path, key_set='quiet/means_v/E')[1]
	vm_var_quiet = pars.harvest(results_path, key_set='quiet/vars_v/E')[1]
	cv_quiet = pars.harvest(results_path, key_set='quiet/cvs_v/E')[1]

	vm_means_active = pars.harvest(results_path, key_set='active/means_v/E')[1]
	vm_var_active = pars.harvest(results_path, key_set='active/vars_v/E')[1]
	cv_active = pars.harvest(results_path, key_set='active/cvs_v/E')[1]

	scatter_variability(means=vm_means_quiet, vars=vm_var_quiet, ax=ax21, color=colors[idx_neuron])
	scatter_variability(means=vm_means_active, vars=vm_var_active, ax=ax21, color=colors[idx_neuron])
	plot_histogram(cv_quiet, 100, norm=True, mark_mean=True, ax=ax22, color=colors[idx_neuron])
	plot_histogram(cv_active, 100, norm=True, mark_mean=True, ax=ax22, color=colors[idx_neuron])

	ax21.set_xlabel(r'$\langle\mathrm{V_{m}}\rangle$')
	ax21.set_ylabel(r'$\mathrm{var(V_{m})}$')
	ax22.set_xlabel(r'$\mathrm{CV_{V}}$')

pl.show()
'''
